# Supplementary material for: Effects of different seasons on the outcome of in vitro fertilization and embryo transfer: a retrospective cohort study
Source: Front Reprod Health. 2026 Apr 7;8:1782049. doi: 10.3389/frph.2026.1782049 (PMC13095837; doi:10.3389/frph.2026.1782049)
Supplement: Supplementary file 1 [file Datasheet1.xlsx]

## Sheet: Sheet1
Season grouping (3, 4, 5 represent spring; 6, 7, 8 represent summer; 9, 10, 11 represent autumn; 12, 1, 2 represent winter)	The age of the female party	BMI	Infertility type (1 = Primary infertility, 2 = Secondary infertility)	Total amount of Gn	Thickness of the endometrium during the transplantation procedure	MII oocyte rate	The rate of usable embryos	Embryo survival rate	Blastocyst formation rate	HCG positive	Clinical pregnancy	abortion	live birth
4	29	25.6	1	1237.5		1	0.458333	0.125	44.4
4	31	22.2	2	2250		1	0.375	0.1875
4	33	22.1	2	2325	7.8	1	0.333333	0		0	0		0
4	28	18.7	1	1800	9.1	1	0.333333	0		0	0		0
4	23	17.3	2	1425		0.958333	0.833333	0.541667	90
4	25	24.2	2	1175		0.823529	0.411765	0.176471	80
4	28	25.1	2	2625	11	0.9	0.6	0.5		0	0		0
4	35	23.2	1	3300		1	0.6	0.6
4	29	20.5	1	1650		0.9	0.7	0.366667	52.4
4	32	17.3	2	3000	7.6	1	0.714286	0.571429		1	0		0
4	27	26	2	1062.5		1	0.5	0.25
4	34	19.8	2	2925	11.5	0.888889	0.555556	0	33.3	0	0		0
4	34	22	2	3450		1	0.5	0.166667
4	31	23.3	1	2700	10	1	0.666667	0.666667		0	0		0
4	29	18.4	2	2450		0.722222	0.277778	0.111111	66.7
4	39	21.4	2	2100		0.75	0.25	0.25
4	40	23.4	2	3000		1	0.5	0
4	28	31.7	1	1425		1	1	0.75
4	34	27.1	2	3075	9.5	1	0.2	0		1	0		0
4	38	23.4	2	2475		1	0.625	0.5
4	27	20.3	1	2175		0.75	0.8125	0.25	72.7
4	27	18.3	1	1112.5		0.969697	0.454545	0.272727	73.3
4	24	26.7	2	1100	8.2	1	1	1	71.4	1	0		0
4	34	21	2	3375	13	0.75	0.5	0		1	0		0
4	40	20	2	2400	9.5	1	0.571429	0.285714		1	1	0	1
4	33	23.4	2	1425		1	0.291667	0.208333	100
4	33	25.8	2	3750		0	0	0
1	26	30.9	1	3375	11.5	1	0.9375	0.5625	80	0	0		0
1	36	21.1	2	2700	9.1	1	0.285714	0.142857		1	1	1	0
1	34	21.4	1	2400	9.9	1	0.571429	0.214286	66.7	0	0		0
1	37	18.5	1	3000	9.1	0.909091	0.181818	0.0909091		0	0		0
1	31	20.1	2	2700		0.833333	0.5	0.166667	50
1	29	19.5	1	1650		0.956522	0.73913	0.434783	100
1	32	21.3	2	2550	12	0.818182	0.727273	0.363636	33.3	0	0		0
1	36	20	2	3300	7	1	0.727273	0.272727	75	1	1	0	1
1	37	17	2	2475	13.6	0.666667	0.444444	0.333333		1	0		0
1	26	24.2	2	2475	9.3	0.888889	0.111111	0.111111		1	1	0	1
1	29	18.9	1	1050		0.846154	0.461538	0.307692
1	28	20.8	1	1650		0.5	0	0
1	29	23.9	2	1800	15	1	0.5	0.25		0	0		0
1	36	18.7	2	3825		1	0.25	0.25
1	29	25	2	1800		1	0.333333	0.166667
1	40	23.2	2	3600	13.4	1	0.5	0.5		1	1	0	1
1	40	23.5	2	3075	15	1	0.833333	0.25	75	1	0		0
1	36	27.2	2	3600	10.8	1	0.285714	0.142857		0	0		0
1	29	19.2	1	3150		0.875	0.25	0.125
1	35	22.3	2	2775	10.7	1	0.2	0.2		1	1	0	1
1	31	20.3	2	3300	10.5	1	1	0.166667	50	0	0		0
1	35	19.5	1	3600	10.3	0.666667	0.666667	0		0	0		0
1	28	21.5	2	1387.5	11.4	1	0.125	0.125		0	0		0
1	32	19.5	2	3000	14.8	1	0.666667	0.666667		0	0		0
1	33	17.6	2	1950	6.7	1	0.888889	0.666667	87.5	0	0		0
1	40	21.4	2	2625	11.2	0.833333	0.166667	0.0833333		0	0		0
1	40	18.8	2	2400		1	0.333333	0.166667
1	33	21.3	1	2625	11	1	0.571429	0.428571		0	0		0
1	31	22.6	2	3600		1	0.75	0.625
1	32	16.8	2	3300	11.2	0.8	0.6	0.4		0	0		0
1	34	29	2	2400		0.857143	0.714286	0.571429	66.7
1	29	19.8	1	1800	11	0.8	0.4	0.3		1	0		0
1	35	23	2	2700		0.666667	0.666667	0
1	39	24.9	2	3975		0.666667	0.2	0.0666667
1	22	17.2	1	2325	11.6	1	0.818182	0.636364	57.1	1	1	0	1
1	33	25.8	2	2700		0.8	0.6	0	33.3
1	27	34.6	2	4600	11	1	0.454545	0.454545		1	1	0	1
1	40	22	2	3000		1	0.625	0.375
1	29	20	2	2475	11.9	0.916667	0.833333	0.583333	70	0	0		0
1	32	21.5	1	2250		0.947368	0.210526	0.157895
1	33	24.7	2	2025	17	1	0.125	0		0	0		0
1	27	18.3	1	2700	11.7	0.166667	0.333333	0.25		1	1	0	1
1	33	25.4	1	3600	11.5	0.5	0.5	0.5		1	0		0
1	25	21.9	2	2700		1	0.785714	0.214286	55.6
2	34	23.6	2	3000		1	0.333333	0.166667
2	23	19.2	2	3300	10	1	0.8	0.6		0	0		0
2	36	23.5	2	2700		0.8	0.6	0.3	66.7
2	38	24	2	1950	8	0.333333	0.333333	0.333333		1	0		0
2	30	20.6	2	1350		1	0.769231	0.538462	50
2	28	21.8	1	1425	13	1	0.333333	0.2		1	1	0	1
2	34	28	2	3000	18.4	1	0.75	0.625		1	1	0	1
2	34	19.5	2	2700	11.4	0.8	0.2	0.2		1	1	0	1
2	35	22.8	2	2575		1	0.75	0.25	42.9
2	33	24.2	2	1800		0.888889	0.666667	0.444444	66.7
2	38	24.1	2	3600	9.5	1	0.75	0.25		1	1	0	1
2	36	19.1	2	2250	9.9	0.933333	0.866667	0.0666667		0	0		0
2	27	18.4	2	2400	12.2	1	0.5	0.375		1	1	0	1
2	33	34.3	1	2700	10.9	1	0.166667	0.166667		1	1	0	1
2	28	19	2	1437.5		1	0.666667	0.333333	50
2	37	21.3	2	2700		1	0.4	0.2
2	26	28.2	1	2475	7.2	1	0.777778	0.555556	71.4	0	0		0
2	29	22.9	1	2175	8.8	0.888889	0.888889	0.666667	83.3	1	0		0
2	31	24	1	1200	7.2	1	0.75	0.75		0	0		0
2	24	23.4	1	2525		1	0.84	0.6	81
2	25	20.6	1	1125		1	0.857143	0.571429	75
2	32	21.2	2	3375		1	0	0
2	28	22	1	1850	9.5	0.666667	0.5	0.416667	100	1	1	0	1
2	31	21.3	2	2250	8.6	0.75	0.375	0.375		1	1	1	0
2	34	20.1	2	1950		0.777778	0.333333	0.222222
2	24	19.5	1	1350	10.7	1	0.8	0.466667	58.3	0	0		0
2	38	20.2	2	3825	12.2	0.8	0.4	0.4		0	0		0
2	28	21.5	2	1275		0.8	0.6	0.4	75
2	31	21.3	1	2100	12	1	0.25	0		0	0		0
2	38	25.3	2	2250		0.916667	0.666667	0.416667	66.7
2	39	21.2	2	3000		1	0.75	0.25
2	28	17.1	1	1100		1	0.6	0.266667	50
2	39	25.6	1	2700		1	0.6	0	16.7
2	26	19.2	1	2100		1	0.7	0.3	57.1
2	28	28.3	1	1575	9	0.5	0.25	0.25		1	1	0	1
2	30	26.3	1	3900	10.8	1	0.571429	0.428571		1	1	0	1
2	32	24.8	1	2400	8.6	1	0.857143	0.714286	100	1	1	0	1
2	30	22	2	3600		1	0.777778	0.777778	100
2	29	20	1	3887.5		1	0.733333	0.533333	54.6
2	33	22.9	1	2400		1	1	1
2	33	30.4	2	3075	12.9	1	0.545455	0.545455		0	0		0
2	37	22.5	2	2400	9	1	0.8	0.6		0	0		0
2	28	25.3	1	2025	11.6	0.8	0.6	0.6		1	0		0
2	36	23.4	2	2250	8.4	0.833333	0.666667	0.166667		0	0		0
2	34	19.2	1	3000	9.8	1	0.8	0.6		1	1	0	1
2	40	23.4	2	3300		0.666667	0	0
2	33	20.6	2	1400		1	0.272727	0.181818
2	30	22.5	1	1500	13.2	0.923077	0.769231	0.538462	75	0	0		0
3	37	22.4	2	2250	11.9	0.941176	0.823529	0.647059	50	1	1	1	0
3	29	23	1	2625	10.8	1	0.777778	0.666667	80	1	1	0	1
3	40	21.4	2	2625		0.857143	0.214286	0.142857
3	29	18.8	1	2025	11.7	0.25	0.5625	0.0625	42.9	0	0		0
3	29	25.5	1	2400		0.75	0.25	0
3	31	19.2	2	1500	11.1	1	0.8	0.6	100	1	0		0
3	32	19.8	2	2550		0.875	0.375	0.25	66.7
3	31	19.3	2	2475		0.888889	0.777778	0.666667	100
3	34	24.7	2	2400		1	0	0
3	33	24.2	2	1800	11.9	0.888889	0.444444	0.222222		1	1	0	1
3	29	20.3	1	1575	12.7	1	1	1	50	0	0		0
3	33	21.5	2	2400	9.2	0.857143	0.285714	0.285714		0	0		0
3	29	28.1	1	1562.5	9.6	1	1	0.25	50	0	0		0
3	28	20	1	2250	6.5	1	0.428571	0.285714		0	0		0
3	32	25.6	1	1350	10.2	0.692308	0.230769	0.230769		1	1	0	1
3	31	26.2	2	3000	11.9	1	0.714286	0.285714	100	1	1	0	1
3	37	22.7	2	1237.5	9.1	0.941176	0.588235	0.529412	100	1	1	0	1
3	29	25	2	2250	9.6	1	0.8	0.6	83.3	0	0		0
3	34	24.7	2	2250	8.8	0.777778	0.444444	0.333333		1	1	1	0
3	30	27.6	2	3000	7.3	0.923077	0.538462	0.307692	100	0	0		0
3	26	18.3	2	1912.5		0.769231	0.461538	0.307692	50
3	33	21.1	2	2325	11	1	0.777778	0.333333	40	1	1	0	1
3	32	22.8	2	2700	10.4	0.928571	0.571429	0.214286	50	0	0		0
3	34	21.5	2	2400		0.9	0.55	0.35	55.6
3	30	20	1	1650		0.928571	0.5	0	42.9
3	37	18.4	2	2400	8	1	0.5	0.333333		1	0		0
3	31	18.4	2	1237.5	10.6	1	0.454545	0.272727	80	0	0		0
3	37	21.8	2	3000	7.9	1	0.5	0.5	75	0	0		0
3	25	20.7	1	1125		0.684211	0.210526	0.157895
3	26	29.6	2	2850	12.6	1	0.75	0.333333	71.4	1	1	0	1
3	35	20.3	2	2700	10.4	1	0.375	0.25		0	0		0
3	30	18.7	1	1325		0.952381	0.761905	0.428571	87.5
4	33	23.3	2	1075	7.5	1	0.363636	0.363636	100	0	0		0
4	31	25	1	1800	9	1	0.666667	0.333333		1	1	0	1
4	35	21.4	2	3000	10.3	0.875	0.875	0.625		1	1	0	1
4	32	25	2	2775		1	0.727273	0.363636	83.3
4	37	19.5	2	2100	9.4	0.666667	0.5	0.5		1	1	0	1
4	38	24.4	2	975	8.6	1	0.25	0.125		0	0		0
4	30	24.5	2	1775		1	0.909091	0.681818	75
4	40	26.1	2	3000		0.833333	0.166667	0.166667
4	37	27.9	2	2500		1	0.6	0.3	50
4	28	20	2	1162.5		0.65	0.45	0.35	77.8
4	27	22.2	1	2025	10.8	0.75	0.625	0.25		1	1	0	1
4	27	18.7	2	2250	13.1	1	0.555556	0.555556		1	1	0	1
4	31	19.5	1	2100	10.3	0.933333	0.733333	0.466667	66.7	1	1	1	0
4	30	18.1	2	2150	13.2	0.8	0.8	0.8	100	0	0		0
4	36	26	1	1800	14.6	1	1	0		0	0		0
4	33	17	2	2250	8.7	0.9	0.8	0.3	50	1	1	0	1
4	34	20.7	2	2700		1	1	0.333333
4	25	25.4	1	1137.5		0.833333	0.541667	0.25	36.4
4	37	25.4	2	2025		0.7	0.4	0.3
4	31	21.5	1	2025	10.8	1	0.82	0.636364	71.4	1	1	0	1
4	29	21.5	2	2250	8	0.2	0.56	0.2	50	1	0		0
4	23	20	1	2175	13	0.833333	0.5	0.5		0	0		0
4	31	20	2	2475		0.916667	0.291667	0.25	80
4	29	20.9	2	1500		0.846154	0.769231	0.384615	40
4	22	24.2	2	2175	12.7	1	0.8	0.4		1	0		0
4	31	21	2	3600		0.8	0.5	0.1	33.3
4	30	32.1	2	1725		1	0.0909091	0.0909091
4	24	28	1	2100		1	1	0.714286	80
4	37	23.8	2	2388		1	0.85	0.25	23.5
4	29	27.6	1	3750	11	1	0.538462	0.230769	100	1	1	0	1
4	37	25.6	2	1875		1	0.375	0.125
1	28	25.3	2	3000		0.6	0.8	0.4	33.3
1	28	20	2	1763		0.8	0.6	0.5
1	36	23.4	2	3000		0.3333	0	0
1	38	18.6	2	2400		0.714286	0.428571	0.142857
1	36	20	2	1800		0.8	0.5	0.4
1	26	19.2	1	2400		1	0	0
1	27	16.9	1	1000	10.6	0.727273	0.272727	0.272727		0	0		0
1	32	21.5	1	2100	10.5	1	0.5	0.375		0	0		0
1	26	20	2	1125	11.5	0.842105	0.578947	0.421053	72.7	1	1	0	1
1	31	17.9	2	1350		0.857143	0	0
1	35	18.2	1	2025	8	1	0.9	0.5	100	1	1	1	0
1	32	23.9	2	3300	11.1	1	0.666667	0.5		0	0		0
1	28	23.8	1	1325	7.8	0.625	0.375	0.375		0	0		0
1	29	26.2	1	2150		1	0.571429	0.285714
1	27	22	1	2025	10.5	0.8	0.5	0.5	100	0	0		0
1	26	20	2	1200	10.3	1	0.666667	0.666667		1	1	0	1
1	30	23.4	2	2025		0.6	0.133333	0
1	24	22.6	2	3600	12.2	1	0.444444	0.444444		1	1	0	1
1	29	24.8	1	1088		0.769231	0.692308	0.230769	40
1	28	19.2	2	1500	8.5	1	0.6	0		0	0		0
1	34	27.3	1	2700		0.928571	0.607143	0.285714	60
1	32	24.7	2	1113		0.75	0.55	0.35	54.6
1	24	27.9	1	2925	9.8	0.958333	0.666667	0.5	100	0	0		0
1	25	21.6	1	2250	8	1	0.333333	0.333333		0	0		0
1	29	22.1	1	1900		0.333333	0.266667	0.2
1	29	21.4	2	1400		0.692308	0.230769	0.153846
1	27	23.1	2	2025	13	0.857143	0.857143	0.428571		1	1	0	1
1	22	18.1	1	1500	10.6	0.222222	0.111111	0.111111		0	0		0
1	27	18.7	2	1088	8.5	0.882353	0.764706	0.529412	76.9	1	1	0	1
1	29	19.2	2	1925		1	0.5	0.111111	11.1
1	34	18.4	2	3600	8.6	1	0.875	0.625	60	0	0		0
1	33	34.3	1	2025	8.6	0.941176	0.705882	0.470588	70	1	1	0	1
1	34	19.9	1	3150	12.2	1	1	0	66.7	0	0		0
1	28	20.9	2	1675	13	1	0.846154	0.846154	88.9	1	0		0
1	35	20	2	3900	9.8	1	0.5	0.333333		0	0		0
1	32	25.4	1	2550	13.3	0.4	0.4	0		0	0		0
1	26	27.9	2	1950		0.5	0	0
1	28	23.5	1	1800	10.7	1	0.125	0.125		1	1	0	1
1	30	26.6	2	2400	12.4	0.866667	0.466667	0.466667	100	1	1	0	1
1	31	20.4	2	1950	7.3	0.916667	0.666667	0.666667	85.7	0	0		0
1	36	20.3	2	2550	10.8	1	0.714286	0.571429	87.5	1	1	1	0
1	27	22.1	1	1250	16.1	0.928571	0.714286	0.5	100	1	0		0
1	33	18.8	2	1350		1	1	0.571429	78.6
1	29	18.6	2	1513	11.4	0.928571	0.785714	0.642857	88.9	0	0		0
1	29	24.8	1	2813	9.1	0.875	0.75	0.5	100	1	1	0	1
1	33	22.9	1	1613		0.0454545	0.909091	0.636364	80
1	30	33.2	2	1950		0.944444	0.888889	0.555556	81.3
1	30	23.5	2	2013	10.5	0.928571	0.428571	0.142857		1	1	0	1
1	30	27.4	1	4050	10.9	0.875	0.5	0.375		1	1	1	0
1	30	21.2	1	2138		0.3333	0	0
1	32	19	2	3300		0.727273	0	0
1	32	22.7	2	2250	11.3	1	0.833333	0.416667	62.5	1	0		0
1	30	23.9	1	1550		0.857143	0.642857	0.642857	85.7
1	26	22.7	1	3750		0.75	0.166667	0.0833333
1	30	24	1	1200	14.3	1	0.916667	0.416667	55.6	1	0		0
1	33	22.2	2	3000		0.769231	0.692308	0.538462	77.8
1	34	24.7	1	2025		0.814815	0.703704	0.407407	47.4
1	37	23.1	2	2250		0.75	0.0833333	0
1	37	26	1	3900		1	0	0
1	34	24.1	2	2700		1	0.625	0.25	66.7
1	27	28.1	2	3375	7.9	0.6875	0.625	0.5	75	1	1	1	0
1	24	19.8	2	1125		1	0.4375	0.25	66.7
1	28	30	2	2175		0.8	0.3	0
1	31	22.6	1	2925	12	1	0.363636	0.272727		1	1	0	1
1	24	27.6	1	3150	6	1	0.428571	0.285714		0	0		0
1	29	18.8	2	1575		1	0.5	0.5
1	27	20.6	2	2250	10	1	1	0.5	0	1	0		0
1	32	21.3	1	3000		1	0.636364	0.454545	80
1	32	20.9	2	2350		0.875	0.6875	0.5625	88.9
1	27	19.5	2	3300	9.1	1	0.5	0.5		0	0		0
1	33	18.9	1	2925		0.363636	0.0909091	0.0909091
1	23	18	1	2550	8.4	0.857143	0.285714	0.285714		0	0		0
1	21	27.2	1	2025	8.6	1	0.8	0.8	83.3	1	1	0	1
1	30	23.4	2	1400	7.9	1	0.571429	0.571429	100	0	0		0
1	24	16.7	1	1300	8.5	1	0.555556	0.555556	100	0	0		0
1	26	25.3	2	2250	10.3	0.875	0.75	0.75		1	0		0
1	33	21.5	2	1800		0.9	0.3	0.2
2	35	20	1	3000		1	0.615385	0.461538	50
2	29	25.5	1	2550		1	0.4	0.4
2	25	20.4	2	1200	11.2	0.818182	0.272727	0.272727		1	1	0	1
2	30	20.8	2	1263	9.5	0.956522	0.652174	0.347826	73.3	1	1	0	1
2	34	23.8	1	3000		1	0.888889	0	57.1
2	31	19.6	1	2850	8.3	1	0.846154	0.769231	55.6	0	0		0
2	31	23.4	2	2050		0.866667	0.466667	0.466667	75
2	31	27.9	2	2925		0.375	0.125	0.125
2	20	18.7	1	1313	10.3	0.590909	0.318182	0.227273	40	0	0		0
2	32	30.4	1	2400		1	1	1
2	36	22.4	1	2400	11.9	1	0.3	0.3		1	1	0	1
2	30	26.2	2	2475		0.933333	0.266667	0.266667
2	39	18.8	2	2700		0.75	0.75	0	0
2	27	29.3	1	1650	10	1	0.714286	0.142857	100	0	0		0
2	34	23.7	2	4050	6.2	1	0.714286	0.428571		1	1	1	0
2	29	19.5	1	1425	10.4	1	0.125	0		1	1	0	1
2	33	18.9	2	2475		0.857143	0.714286	0.428571
2	34	19.9	2	2025		1	0.666667	0.666667
2	26	24	2	1200	9.3	1	0.714286	0.47619	61.5	0	0		0
2	36	22.4	2	2700	11.4	0.944444	0.722222	0.333333	63.6	0	0		0
2	27	25.8	2	2850	8.5	1	0.857143	0.714286		1	1	0	1
2	31	22.8	2	1313		1	0.823529	0.470588	78.6
2	30	16.8	2	1325		0.842105	0.578947	0.263158	77.8
2	26	19.5	1	1263		0.6923	0	0
2	30	28.1	1	2138		1	0.733333	0.4	72.7
2	33	22.3	2	2400		0.7778	0	0
2	35	22	2	3188		0.5	0.125	0.125
2	31	20.3	2	2800	10.2	1	0.4	0.4		1	1	1	0
2	26	19.1	2	1950	11.4	0.916667	0.583333	0.25	80	1	1	0	1
2	34	23.3	2	1875	19	0.545455	0.363636	0.363636		1	1	1	0
2	38	20.3	2	3450		0.928571	0.714286	0.142857	75
2	30	27.2	1	3600	12.6	1	0.8	0.6		0	0		0
2	29	23.1	1	900		1	0.428571	0.142857
2	34	20.7	2	3000	10	1	0.714286	0.5	50	0	0		0
2	38	27.9	2	1500	9.2	1	0.25	0		0	0		0
2	23	30.7	1	2963	11.8	0.75	0.25	0		0	0		0
2	36	19.1	2	3000	10.1	1	0.5	0.25		1	1	1	0
2	28	18.6	1	2250	12.5	1	0.8	0.466667	70	0	0		0
2	31	15.2	1	3600	10.5	0.8	0.8	0.6		1	1	0	1
2	28	17.5	1	1388	9.8	1	0.857143	0.571429	70	0	0		0
2	32	22.3	1	3000		0.933333	0.666667	0.4	50
2	33	25.6	2	3000		1	0.4	0
2	27	17.7	1	1100		0.818182	0.545455	0.318182	50
2	30	21.1	1	1388		0.928571	0.714286	0.428571	90
2	25	20.5	1	1350	12	0.714286	0.428571	0.285714		0	0		0
2	31	27.9	1	2700	11.5	0.666667	0.333333	0		1	1	1	0
2	26	19.7	1	2025		0.714286	0.571429	0.285714
2	30	28.9	1	3300	10.6	1	1	0.142857	0	1	1	0	1
2	32	18.3	1	1375	14.6	0.541667	0.416667	0.25	50	1	1	0	1
2	30	20	1	2025	11.2	0.8	0.6	0.3		1	1	0	1
2	33	20	1	2250	15.4	1	0.727273	0.636364	83.3	1	0		0
2	31	24.8	2	2100	10.8	1	1	0.5	33.3	0	0		0
2	33	21.5	2	1813	7.8	1	1	0.857143	100	1	0		0
2	29	20.8	2	2475	8.8	1	0.142857	0.142857		0	0		0
2	31	21.3	2	2550	18	1	0.888889	0.777778	50	1	1	0	1
2	30	24	2	2700		0.714286	0.285714	0.285714
2	26	20	1	1200		1	0.888889	0.111111	83.3
2	31	22	2	1350	12.5	0.916667	1	0.5	70	1	1	0	1
2	24	21.9	1	1575		1	0.52381	0.142857	77.8
2	23	25.8	2	1875	8.9	1	0.333333	0		0	0		0
2	34	23.4	2	2025		1	0.666667	0.5	90
2	31	19	2	2100	9.1	0.692308	0.538462	0.307692	80	1	0		0
2	32	27.8	1	2438	12.8	0.357143	0.285714	0.142857		1	1	1	0
2	32	18.2	1	2325	11.9	0.333333	0.333333	0.333333		0	0		0
2	29	26.7	2	1050	11.2	0.8	0.4	0		0	0		0
2	35	22.8	2	2325		0.583333	0.333333	0.166667
2	29	26.1	1	1650		0.777778	0.444444	0.444444
2	29	18.7	2	1800	7.2	0.875	0.625	0.625		0	0		0
2	34	24.1	2	1250		0.888889	0.555556	0.444444
2	27	19.2	1	1650		1	0.625	0.5
2	27	30.1	1	2250		0.916667	0.5	0.416667
2	33	18.9	1	2100	10.2	0.857143	0.285714	0.142857		0	0		0
2	22	20.5	2	2025	7.2	0.909091	0.363636	0.0909091		1	1	0	1
2	24	20.8	2	1875	7.1	1	0.846154	0.692308	77.8	0	0		0
2	26	22.8	2	2125	9.9	1	0.666667	0.333333		0	0		0
2	29	27.3	1	1500	7.6	1	0.6	0.6		1	0		0
2	22	19.6	2	1350		0.692308	0.538462	0.461538	100
2	30	22.1	1	1138		1	0.424242	0.363636	50
2	23	17.5	1	1350		0.666667	0.666667	0.222222	50
2	34	19.9	2	3000	10.3	1	0.5	0.5		0	0		0
2	30	18.1	1	1800	13.1	1	0.8	0.8		1	1	1	0
2	30	26.9	2	2625
2	31	23.9	1	1100	13.7	0.933333	0.8	0.666667	100	1	1	0	1
2	33	28	1	2100	9.4	1	0.571429	0.285714		1	0		0
2	38	19.5	1	2400		0.8	0.4	0.4
2	27	19.6	2	1350	9.5	0.714286	0.214286	0.142857		1	1	0	1
2	27	30.1	1	2200		1	0.590909	0.227273	72.7
2	32	19.5	2	2400		1	0.833333	0.833333
2	40	17.6	2	2400	10.9	1	1	0.5	50	0	0		0
2	32	24.4	2	2025	11.7	1	0.666667	0.583333	100	0	0		0
2	33	23.7	1	1550	10.5	1	0.666667	0.444444	75	1	1	0	1
2	28	21.6	1	2325		0.571429	0.285714	0
2	32	23.1	2	2325		0.5	0.25	0.25
2	35	27.8	2	3000	3.8	0.4	0.3	0.2		0	0		0
3	32	26.4	1	2700		1	0.9	0.1	71.4
3	30	19.5	2	1575		0.428571	0.285714	0.285714
3	27	20.8	1	3000		0.909091	0.636364	0.545455	80
3	29	24	2	1238		0.625	0	0
3	27	23.7	2	2925		1	0.333333	0.25
3	23	23	1	1650		0.909091	0.454545	0.0909091	33.3
3	30	18.3	1	1350		1	0.8	0.5	50
3	30	29.5	2	5025		1	0.5	0
3	38	18.8	1	3000		0.888889	0.444444	0.444444
3	26	20	1	1350		1	0.647059	0.352941	100
3	36	19.8	1	2100		1	0.333333	0.333333
3	33	19.5	2	3900	6.9	0.75	0.75	0.75		0	0		0
3	30	22	1	1200		0.8	0.7	0.2	83.3
3	24	22.2	1	1163		0.785714	0.5	0.178571	75
3	40	23.3	2	3600	15.6	0.857143	0.142857	0.142857		0	0		0
3	27	20.2	1	1100		0.25	0.75	0.416667	71.4
3	33	25	2	3750		0.5	0.25	0.25
3	37	20	2	1800		1	0.363636	0.272727
3	22	23.4	1	1050	10	0.571429	0.571429	0.428571		0	0		0
3	31	19.7	1	2775		0.4	0.3	0.3
3	38	24.4	2	3300	11.9	1	0.833333	0.666667	90	1	1	0	1
3	32	22.7	2	1500	9.8	0.571429	0.285714	0		1	1	0	1
3	27	18.1	1	2400	15.5	0.5	0.333333	0.166667		0	0		0
3	24	20	2	1350		1	0.9	0.7	71.4
3	37	24	1	2625		0.625	0.8125	0.5625	53.9
3	29	28.3	1	1800	11.1	0.631579	0.421053	0.210526	75	1	1	0	1
3	34	26	2	3300		1	0.5	0.5
3	33	20.3	1	4725	14.3	1	0.625	0.5	75	1	1	0	1
3	25	19.5	1	1625	9.8	1	0.3	0.3		0	0		0
3	27	17.6	1	2213		0.894737	0.684211	0.473684	84.6
3	34	19.6	2	3000		0.5	0.333333	0	100
3	30	22.1	1	1500		1	0.4	0.3
3	31	20.4	2	3450		1	0.545455	0.363636	100
3	28	25.3	2	1350	9.2	1	1	0.8125	75	1	0		0
3	22	25.4	1	1500	10.7	0.8	0.8	0.8	50	0	0		0
3	25	27.3	1	1800	16.9	1	0.769231	0.461538	87.5	1	1	0	1
3	24	24.8	1	1500	12	1	1	0.75		1	1	0	1
3	35	19.9	2	2400	13.7	1	1	0		0	0		0
3	27	20.7	2	750	9.1	0.636364	0.318182	0.181818	100	1	1	0	1
3	31	21.5	2	1650		0.923077	0.461538	0.0769231	100
3	38	27.9	2	2400	13.5	1	0.5	0	100	0	0		0
3	29	23.1	2	900		0.2	0	0
3	30	24.8	2	1800	12.1	0.571429	0.142857	0.142857		1	1	0	1
3	36	24.9	2	2250	10	0.9	0.8	0.1	57.1	0	0		0
3	39	21.2	2	2700	11	0.2	0.8	0	25	0	0		0
3	29	22.2	1	1800	9.5	1	0.642857	0.285714	57.1	1	1	0	1
3	28	24.1	2	2850	12.6	1	0.444444	0.111111	100	1	1	0	1
3	28	20.8	2	3000	10.6	1	0.666667	0.666667		0	0		0
3	29	22.7	2	1575	13.7	0.285714	0.142857	0.142857		1	1	0	1
3	32	19.6	2	1688		0.4	0.8	0.4	70
3	24	26.8	2	1500	9.9	1	0.777778	0.555556	80	1	1	0	1
3	30	33.8	1	2700		1	0.5	0.25
3	38	21.7	2	3000	9.8	1	0.5	0.333333		1	1	0	1
3	23	30.7	1	3775	11.6	0.75	0.375	0.375		1	0		0
3	25	20.8	2	2475		1	0.769231	0.384615	50
3	33	20	1	1513	13.3	1	0.7	0.3	100	0	0		0
3	33	23.1	2	1200	10.7	0.636364	0.363636	0.272727		1	1	0	1
3	39	22.5	2	2700	15.2	1	0.25	0.25		0	0		0
3	32	21.3	2	1650		1	0.8125	0.6875	76.9
3	29	18	2	2250	7.4	1	0.666667	0.166667		1	1	1	0
3	33	18.8	2	1350		1	0.75	0.5	100
3	25	21.6	1	3000	9	1	0.333333	0.333333		0	0		0
3	35	28.9	1	3000	13.8	1	0.25	0.25		0	0		0
3	33	23.7	1	1800	15.7	0.888889	0.222222	0.111111		0	0		0
3	32	20.7	2	2700	11.2	1	0.25	0.25		0	0		0
3	31	25.3	1	1875		1	0.857143	0.428571	70
3	33	20.7	1	1950		1	0.428571	0.428571
3	28	18.9	2	1500	12.7	0.5	0.25	0		0	0		0
3	33	20.3	2	1350		1	0.533333	0.533333	66.7
4	28	29.4	2	2788		0.222222	0.222222	0.111111
4	24	23.8	1	3300		0.8	0.5	0.1	0
4	36	17.6	2	2700		1	1	1
4	40	21.1	2	3000		1	0.6	0.6
4	30	18.8	2	1100		1	0.695652	0.434783	93.8
4	25	20.8	1	1575	15	1	0.666667	0.333333		0	0		0
4	37	21.5	1	2250		0.888889	0	0
4	34	25	2	2475	8.1	1	0.333333	0.333333		0	0		0
4	26	27	1	1113		0.791667	0.416667	0.25	62.5
4	30	23.6	1	1925	9.5	0.928571	0.357143	0.142857	0	1	0		0
4	32	21.5	2	1425	13.2	0.947368	0.631579	0.578947	80	0	0		0
4	31	23.8	1	2700	15.1	1	0.666667	0.333333		1	0		0
4	28	22	1	2400	16.9	1	0.5	0.5		0	0		0
4	40	20.9	1	2700	8.7	1	0.625	0.25		0	0		0
4	29	26.4	1	2550		0.777778	0.555556	0.222222	66.7
4	39	20.3	2	2700		0.9	0.4	0.5
4	38	24	2	3000		1	0.666667	0.444444
4	25	19.5	1	1500		0.857143	0.5	0.357143	60
4	32	17.1	1	1350		1	0.5	0
4	28	20	2	2250		0.944444	0.666667	0.444444	83.3
4	30	26.8	2	2700	12.8	0.928571	0.642857	0.357143	14.3	0	0		0
4	37	18.7	2	3000	7.3	1	0.428571	0.428571		0	0		0
4	39	18.82	2	2700	7.4	1	0.714286	0.571429	100	1	1	1	0
4	38	21.23	2	3300	13.6	0.857143	0.571429	0.285714		0	0		0
4	26	20.57	1	2025	9.4	0.727273	0.454545	0.272727	62.5	0	0		0
4	36	28.84	2	1800		0.6	0.2	0
4	28	24.03	2	1112.5		1	0.818182	0.363636	0
4	22	24.79	1	1500		0.947368	0.789474	0.263158	100
4	36	25.33	1	1800	10.1	0.727273	0.636364	0	100	1	1	0	1
4	30	20.93	2	2100		1	0.333333	0.333333
4	34	23.53	2	2700		0.85	0.6	0.35	83.33
4	31	22.48	1	3900	11.1	1	0.461538	0	83.33	0	0		0
4	29	26.22	2	1600		0.6	0.2	0.2
4	39	22.48	2	3000		0.857143	0.428571	0.428571
4	33	20.96	2	2250		0.933333	0.4	0.4
4	31	18.36	1	1300		0.588235	0.352941	0.235294	50
4	33	20.67	1	2175		0.941176	0.764706	0.294118	45.45
4	28	19.53	1	2700	13.1	0.875	0.5	0.375		0	0		0
4	27	21.23	1	1950	10.5	0.666667	0.333333	0.333333		1	1	0	1
4	32	20.7	2	2400	8.8	0.923077	0.769231	0.384615	25	1	1	1	0
4	34	23.31	2	1300		0.545455	0.181818	0.0909091
4	33	20.4	2	2025		1	0.222222	0.222222
4	28	19.63	1	2025		0.928571	0.714286	0.428571	100
4	33	21.23	1	2700	11.7	1	0.333333	0.333333		1	1	1	0
4	27	31.04	2	2687.5		0.9375	0.5625	0.1875	57.14
4	34	22.35	2	3300	14.4	0.928571	0.214286	0.142857		0	0		0
4	33	27.05	2	2475	10.2	1	0.714286	0.357143	75	1	1	0	1
4	33	29.75	1	1300		0.916667	0.666667	0.416667	50
4	25	19.52	1	1375		1	0.8	0.4	83.33
4	27	35.8	1	4650		0.666667	0.222222	0.111111
4	33	23.73	1	2025	14.7	1	0.666667	0.4	50	1	0		0
4	31	28.3	1	2250	10.2	1	0.363636	0.363636		0	0		0
1	24	21.45	1	837.5		0.888889	0.666667	0.277778	83.33
1	39	25.81	1	3400	17.5	1	0.916667	0.416667	66.67	0	0		0
1	22	25.39	1	2100		0.875	0.5	0.5
1	30	26.17	1	3000		1	0.692308	0.461538	71.43
1	31	27.41	1	2650	11.4	1	0.705882	0.294118	90	1	1	1	0
1	26	19.63	1	2100	13.2	0.666667	0.333333	0.333333		1	0		0
1	28	20.2	2	1462.5		0.9	0.45	0.45	71.43
1	27	17.63	1	1300	12.6	0.833333	0.333333	0.25		1	1	0	1
1	30	18.99	1	1800	12.6	0.888889	0.555556	0.111111	100	1	1	1	0
1	23	25.71	1	1350	15	0.5	0.5	0.5		1	1	0	1
1	26	24.44	2	2700	14.2	0.954545	0.909091	0.227273	66.67	0	0		0
1	37	21.36	2	4200	7.7	1	0.75	0.25	100	0	0		0
1	30	25.4	2	3000		1	0.875	0.75	80
1	28	22.21	1	1300		1	0.517241	0.310345	100
1	38	22.1	2	3300		0.363636	0.363636	0.363636
1	34	23.34	2	3300	12.9	0.866667	0.6	0.4	85.71	1	1	0	1
1	27	23.73	2	2700	13.6	1	0.5	0.5		1	1	0	1
1	34	25	1	2700		0.666667	0.833333	0	0
1	40	23.23	1	3000		1	0	0
1	29	19.57	1	1350	10.7	1	0.666667	0.333333	66.67	1	1	0	1
1	31	22.04	2	1762.5		0.710526	0.473684	0.289474	100
1	37	28.84	2	2700	13.3	0.888889	0.666667	0.555556		1	1	0	1
1	32	27.53	2	2475		0.9375	0.6875	0.5	100
1	31	24.03	2	3300	14.7	1	0.833333	0.666667	100	1	1	0	1
1	31	23.73	2	2475		0.875	0.6875	0.625	77.78
1	32	18.22	1	3000		1	0.4	0.4
1	30	26.8	2	2700		1	0.181818	0.0909091
1	21	30.04	1	1750	13.9	0.5	0.166667	0.166667		0	0		0
1	23	26.37	1	1425	13.4	0.923077	0.538462	0.307692	60	1	1	0	1
1	33	22.58	2	2250	9.2	0.833333	0.666667	0.166667	25	0	0		0
1	26	29.36	2	1900		1	0.75	0.5625	60
1	22	19.56	1	1650		1	0.666667	0.166667	83.33
1	39	22.14	2	1825	8.9	0.869565	0.652174	0.347826	38.46	0	0		0
1	29	16.82	1	1650	14.9	0.8	0.2	0.2		0	0		0
1	30	20.45	2	3000	7.4	1	0.454545	0.636364	66.67	1	0		0
1	30	33.51	2	3075		0.5	0	0
1	27	21.63	1	1800		1	0.142857	0.142857
1	27	24.77	2	1350	14.9	0.928571	0.785714	0.571429	88.89	1	1	0	1
1	34	27.12	1	2025	13.6	1	0.846154	0.538462	100	1	1	0	1
1	24	30.11	1	3450		1	0.583333	0.416667	80
1	32	19.11	1	2250	8.9	1	0.9	0.4	71.43	0	0		0
1	34	23.56	2	2700		0.666667	0.666667	0.444444
1	32	22.03	2	3600	10.9	1	0.777778	0.555556	60	0	0		0
1	31	23.23	2	2250	13.5	0.923077	0.692308	0.769231	90	0	0		0
1	33	23.44	2	950		1	0.5625	0.125	71.43
1	37	28.04	2	2400	8.7	0.9	0.4	0.2		1	0		0
1	39	22.89	2	2475		0.733333	0.533333	0.333333	83.33
1	32	30.22	1	2250
1	34	26.56	2	3687.5		1	0.8125	0.5625	81.82
1	33	26.44	2	1350	15.8	1	0.75	0.625		1	1	0	1
1	37	20	2	3000	10.8	1	0.888889	0.666667	66.67	0	0		0
1	34	21.48	2	2025	13.5	0.95	0.7	0.4	100	0	0		0
1	36	25.39	2	3000		0.823529	0.647059	0.176471	55.56
1	36	27.18	2	1800		1	0.333333	0.333333
1	31	26.22	2	1800		0.888889	0.222222	0.111111
1	23	19.95	2	2025	7.8	1	0.888889	0.555556	100	0	0		0
1	34	18.73	1	2700		0.5	0.5	0.25
1	29	19.72	1	1350		0.8	0.6	0.2	100
1	32	22.58	2	2700	13.9	1	0.75	0.625	75	0	0		0
1	34	22.89	1	1912.5		1	0.714286	0.142857	75
1	36	20.17	1	2700		1	0.818182	0.454545	42.86
1	26	27.41	1	1950	10	0.888889	0.666667	0.555556	100	1	1	0	1
1	29	19.4	1	2025	12	0.916667	0.583333	0.0833333	83.33	0	0		0
1	32	27.94	1	3000		0.9	0.5	0.2	0
1	31	21.63	2	1175		0.933333	0.866667	0.4	100
1	27	22.86	2	2400	10.9	0.833333	0.666667	0.166667		0	0		0
1	32	17.91	2	3000	8.9	1	0.5	0.25		1	1	0	1
1	34	21.36	2	1800		0.733333	0.466667	0.266667	80
1	28	20.69	1	2025		0.285714	0.142857	0.142857
1	26	26.67	1	2025		1	0.4	0.2
1	40	24.75	2	3000		1	0.714286	0.428571	60
1	30	28.32	1	1225		1	1	0.857143	60
1	37	18.67	2	2400		1	0.666667	0.666667
1	28	21.11	1	1800	11.1	0.727273	0.181818	0.0909091		0	0		0
1	34	25.45	1	3000
1	34	22.58	2	2700		0.666667	0.333333	0.25
1	34	28.19	2	1350		0.722222	0.5	0.388889	85.71
1	38	30.04	2	6150		1	0.666667	0.333333
1	38	20.8	2	2700		1	0	0
1	36	24.03	2	3300		1	0	0
1	26	19.63	2	2700	14.5	1	0.428571	0.285714		1	1	0	1
2	34	23.19	2	2700		0.818182	0.454545	0.272727
2	32	27.36	2	2250		0.785714	0.428571	0.428571
2	38	26.67	2	3600		1	0.705882	0.352941	90
2	30	23.23	1	1137.5		1	0.653846	0.576923	73.33
2	31	20.55	1	1237.5		1	0.647059	0.470588	90.91
2	24	24.97	2	2250		0.95	0.65	0.55	72.73
2	34	18.99	1	1375		1	0.5	0.142857	60
2	35	25.34	2	2700	15.7	1	0.461538	0.538462	66.67	1	1	1	0
2	32	25.53	2	1800		1	0.285714	0.285714
2	34	23.31	2	1200	15.8	1	0.555556	0.333333	60	1	1	0	1
2	25	18.86	1	1200	9.3	0.941176	0.764706	0.529412	63.64	0	0		0
2	31	27.77	2	2700	10.4	0.571429	0.428571	0.285714		1	1	0	1
2	31	24	2	1695		1	1	0.2	100
2	33	24.03	1	3300		0.941176	0.529412	0.352941	85.71
2	30	20.51	1	1500		0.857143	0.642857	0.428571	100
2	34	20.45	2	2100		1	0.333333	0.333333
2	32	24.56	2	3300		1	0.692308	0.461538	88.89
2	27	21.33	1	2250	9.3	0.875	1	0.75	87.5	0	0		0
2	26	22.6	1	950		1	0.846154	0.538462	77.78
2	34	23.93	2	3300	8.5	0.923077	0.692308	0.692308		0	0		0
2	30	17.36	2	2400	11.3	0.666667	0.333333	0.333333		1	1	0	1
2	39	21.48	2	3000		0.9	0.3	0.1
2	31	23.63	2	1500		0.823529	0.294118	0.117647	100
2	32	24.03	2	2025	7.9	0.923077	0.769231	0.538462	75	0	0		0
2	25	27.33	1	1000		0.818182	0.636364	0.363636	40
2	33	29.9	1	2025		1	0.8	0.4	66.67
2	29	25.6	2	3225		0.833333	0.333333	0.333333
2	35	26.71	1	2400	14.1	0.615385	0.153846	0		0	0		0
2	31	28.13	2	1800		1	0.736842	0.421053	66.67
2	26	23.12	1	1225		0.896552	0.517241	0.448276	100
2	32	24.22	2	1200	13.3	0.181818	0.272727	0.272727		1	1	0	1
2	25	24.61	1	2025	11.8	0.818182	0.545455	0.454545		1	0		0
2	32	23.56	1	1162.5		1	0.722222	0.333333	90.91
2	29	23.71	2	2025	13	0.916667	0.833333	0.416667	75	1	1	0	1
2	33	22.03	1	2100		1	0.666667	0.5
2	34	28	2	2400	7.9	1	0.642857	0.428571	100	1	1	1	0
2	28	23.34	1	1650		0.8	0.6	0.4	71.43
2	24	18.61	2	1950	10.3	1	0.8	0.8		1	1	0	1
2	36	28.04	2	2625	11.9	0.761905	0.47619	0	50	0	0		0
2	32	21.09	2	2775		0.833333	0.666667	0.5
2	27	18.2	2	2250	10.8	1	0.916667	0.75	88.89	1	1	0	1
2	32	21.63	2	1350	8.8	1	0.666667	0.666667	100	0	0		0
2	35	23.44	1	2475		1	0.642857	0.214286	71.43
2	25	22.86	2	3000	9.8	1	0.777778	0.333333	80	1	1	1	0
2	22	23.14	2	2175		1	0.2	0.1
2	23	18.31	1	1350	10.3	0.875	0.375	0.25		1	1	0	1
2	31	20.34	2	2400		0.833333	0.333333	0.166667
2	31	33.33	1	3825	13.8	1	0.666667	0.333333	100	1	1	0	1
2	28	16.77	1	3150	10	0.923077	0.615385	0.538462	83.33	1	1	0	1
2	38	20.03	2	3300	7.8	0.928571	0.785714	0.428571	33.33	0	0		0
2	39	24.46	2	3300		0.75	0.5	0.5
2	32	23.31	2	2700		1	0.5	0.5
2	29	26.22	2	1200		1	0.307692	0.230769
2	27	22.58	2	1987.5		0.928571	0.428571	0.0714286	55.56
2	27	20.32	2	1350	14.6	1	1	0.1429	80	0	0		0
2	22	26.91	1	2175	12.1	1	0.428571	0.428571		0	0		0
2	25	17.22	1	2100		1	0.666667	0.5
2	31	21.44	1	2700	11.2	1	0.888889	0.333333	83.33	1	1	0	1
2	28	24.56	2	3000		1	0.555556	0.555556
2	31	29.48	2	3900		0.875	0.375	0.25	50
2	32	19.38	2	1575		0.428571	0.142857	0.142857
2	26	22.06	2	1500		0.16	0.52	0.24	61.54
2	27	19.78	2	1500		1	0.4375	0.3125	100
2	31	23.15	2	2025	12.9	1	0.6	0.6		1	0		0
2	27	25.39	1	2700		0.976744	0.604651	0.372093	53.85
2	27	21.76	2	2700	11.8	1	0.25	0		0	0		0
2	23	32.03	1	2100	12.6	1	0.333333	0.333333		1	1	0	1
2	37	24	1	3075		0.9	0.4	0.3	0
2	34	27.43	1	2700		0.666667	0.333333	0
2	28	17.97	2	3300		0.222222	0.222222	0.111111
2	27	22.86	2	2700		0.75	0.5	0.5
2	33	23.88	1	3300		1	1	0
2	33	30.22	1	2700	12.2	1.33333	0.666667	0.333333		0	0		0
2	27	22.19	1	3000		1	0.272727	0.0909091
2	40	21.5	2	2400		1	0.4	0
2	38	22.55	2	3000	11.3	1	0.4	0.2		1	1	0	1
2	35	18.49	2	3000		1	0.117647	0.0588235
2	28	19.14	1	1500		0.9375	0.6875	0.3125	72.73
2	35	19.14	1	2700		1	0.2	0
2	25	23.83	1	2700	9.7	0.857143	0.190476	0.142857		1	1	1	0
2	31	18.03	1	1087.5		1	0.933333	0.666667	78.57
2	31	24.22	1	1225		0.916667	0.125	0.0833333
2	27	21.09	1	1375	14.7	1	0.636364	0.454545	80	1	1	0	1
3	34	27.29	2	1200		0.869565	0.608696	0.478261	33.33
3	34	22.22	2	2400		1	1	0.6	0
3	29	24.03	2	1100	10	0.909091	0.272727	0.181818		1	1	0	1
3	35	19.52	2	2025		1	0.583333	0.5	100
3	27	29.59	2	3000	9.7	0.909091	0.727273	0.545455	83.33	1	1	0	1
3	31	26.08	1	1412.5		0.833333	0.5	0.333333	66.67
3	30	29.36	1	4125		1	0.666667	0.333333
3	33	26.49	1	3600		0.714286	0.714286	0.285714	80
3	31	25.39	2	1800		0.75	0.75	0.75	0
3	26	16.8	2	1500	8.6	1	0.875	0.375	40	1	1	0	1
3	36	25.44	2	2700	12.5	1	0.8	0.6		0	0		0
3	28	26.78	1	1200	13.7	0.818182	0.454545	0	100	0	0		0
3	36	23.23	2	2025	8	0.909091	0.454545	0.181818	80	1	1	0	1
3	34	16.23	1	3300	11.2	1	1	0.75	75	0	0		0
3	30	21.26	2	1800		1	0.933333	0.666667	58.33
3	31	19.28	2	2400		0.5	0.25	0.25
3	34	19.81	2	3000		0.75	0.25	0.25
3	25	23.28	2	1462.5		1	0.75	0.458333	75
3	32	27.44	2	2850		0.944444	0.222222	0.166667
3	33	25.96	1	1500	7	0.882353	0.529412	0.352941	42.86	1	0		0
3	37	22.27	2	3150	8.7	1	0.9	0.2	28.57	0	0		0
3	25	26.44	2	2250		0.875	0.75	0.25	50
3	27	22.04	1	1500	15.2	1	0.25	0.25		0	0		0
3	28	27.06	2	1650	8.9	0.9	0.4	0.4		0	0		0
3	26	18.03	2	1275		0.888889	0.222222	0.166667	45.45
3	27	25.39	1	1500		0.846154	0.615385	0.307692	83.33
3	34	26.63	2	2700		1	0.625	0.75	71.43
3	26	18.9	1	1350	11	1	0.111111	0.111111		1	1	0	1
3	35	20.4	1	2400	14	1	0.555556	0.555556	75	1	0		0
3	36	22.96	2	1350	8.6	1	0.666667	0.333333		1	1	0	1
3	28	19.22	1	1275		1	0.5	0.5	100
3	30	19.52	2	1000	10	0.875	0.625	0.625	100	1	0		0
3	33	25.81	2	2700		0.666667	0.333333	0.166667
3	29	29.52	1	4350	11.6	0.666667	0.571429	0.47619	100	0	0		0
3	29	22.14	1	2025	10.7	1	0.75	0.875	83.33	1	1	0	1
3	30	33.2	1	2025	10.6	1	0.833333	0.5	100	1	1	0	1
3	32	20.83	1	2250		0.857143	0.428571	0.571429	50
3	30	27.06	2	2325		1	1	0.75
3	30	25.34	2	1175		0.904762	0.571429	0.47619	90.91
3	27	21.44	1	950		0.954545	0.636364	0.136364	100
3	23	33.2	2	4575	11	1	0.5	0.3		1	1	0	1
3	29	18.89	1	2025	10.5	1	0.8	0.4		0	0		0
3	33	20.96	1	2700		1	0.75	0.375	80
3	31	23.44	1	1175		1	0.888889	0.777778	100
3	31	17.9	1	2250		0.888889	0.444444	0.555556	83.33
3	30	24.92	1	900		0.944444	0.388889	0	80
3	36	22.06	2	3000	8.7	0.666667	0.333333	0.333333		0	0		0
3	33	28.37	2	3375		0.875	0.3125	0.1875	46.15
3	26	21.33	1	2225		0.714286	0.285714	0.142857
4	31	23.24	1	2250	11.7	0.833333	0.666667	0.5		1	1	0	1
4	33	26.37	2	3737.5	7.4	0.571429	0.285714	0.285714		1	0		0
4	33	23.44	2	1987.5		0.956522	0.478261	0.391304	91.67
4	24	23.88	1	1725		1	0.4	0.4	75
4	28	27.82	2	2100	13.6	0.833333	0.416667	0.333333	100	1	1	0	1
4	29	22.55	2	1325	16.7	0.888889	0.444444	0.444444	100	1	1	0	1
4	35	21.23	1	2400		1	0.75	0.625	100
4	33	22.03	1	2250		0.9	0.4	0.3	71.43
4	27	27.73	1	2625		0.857143	0.5	0.464286	93.33
4	31	24.46	2	1375		1	0.470588	0.411765	88.89
4	26	22.04	1	1150		0.75	0.625	0.3125	100
4	33	25	1	2400		1	0.333333	0.333333
4	30	20.67	2	1800	10	0.5	0.25	0.25		0	0		0
4	32	25.48	2	1387.5		1	0.65	0.7	86.67
4	26	24	1	1475		0.916667	0.416667	0.333333	78.57
4	34	21	2	2250		1	0.75	0.375
4	27	23.4	1	2040	7	1	0.777778	0.777778	83.33	0	0		0
4	33	26	2	1650		0.941176	0.352941	0.294118	57.14
4	28	27.1	1	2775	13.7	0.866667	0.266667	0.2	66.67	1	1	0	1
4	34	23.8	1	2475	9.9	1	0.714286	0.714286		0	0		0
4	34	21.2	2	2325		0.714286	0.428571	0.285714
4	32	22.9	1	2475		0.923077	0.384615	0.307692	83.33
4	27	22.6	2	2175		0.923077	0.384615	0.384615	78.57
4	31	19.1	2	1188	8.2	0.692308	0.307692	0.307692	50	1	1	0	1
4	25	24.9	1	2250	9.3	0.285714	0.285714	0.142857		0	0		0
4	31	20.2	2	1650		1	0.208333	0.125	58.33
4	37	22	2	3000		1	0.8	0.4
4	28	25	2	1313		0.933333	0.4	0.2	44.44
4	27	20	1	1200		1	0.416667	0.583333	66.67
4	26	20.1	2	1500		1	0.35	0.45	70
4	31	21.6	2	1000	10.6	0.111111	0.111111	0.111111		0	0		0
4	34	27.1	1	2400	11	0.888889	0.222222	0.222222		1	1	0	1
4	27	20.2	1	1575		0.681818	0.227273	0.0454545	0
4	29	18.7	1	2025	9.7	0.833333	0.583333	0.5	83.33	1	1	0	1
4	34	25.2	2	1250		0.952381	0.571429	0.428571	78.57
4	33	20.8	2	1300	5.5	0.47619	0.333333	0.238095	83.33	0	0		0
4	24	19.5	1	1350	9.3	1	0.833333	0.666667		0	0		0
1	36	20.5	2	4950		1	0.4	0.4	57.14
1	34	27.3	2	2250	15.1	0.933333	0.266667	0.333333	50	0	0		0
1	38	24.8	1	3000		0.888889	0.333333	0.111111	42.86
1	26	21.3	1	1688		0.75	0.333333	0.333333	71.43
1	33	20.7	2	2475		0.933333	0.4	0.4	50
1	29	23.9	2	3000		0.8	0.333333	0.333333	37.5
1	27	27.6	1	2250		0.785714	0.25	0.357143	42.86
1	26	25.3	1	3250	6	1	0.5	0.5		0	0		0
1	30	21.4	2	1263		1	1	1
1	28	22.7	1	2025		1	0.55	0.3	83.33
1	34	24.2	2	1800		0.909091	0.636364	0.363636	83.33
1	28	19.2	1	1400		1	0.366667	0.2	51.85
1	34	29.4	2	1950		0.764706	0.117647	0	28.57
1	28	19.3	1	2475		0.866667	0.533333	0.466667	70
1	39	20.1	2	2700		0.2	0	0
1	22	22.9	1	1500		0.833333	0.5	0.5
1	32	18.3	2	2063		0.909091	0.727273	0.454545	100
1	25	20.4	2	1988		0.866667	0.533333	0.666667	83.33
1	26	19.7	1	1313	7.6	0.8	0.6	0.6		1	0		0
1	37	27	1	3300		0.8	0.2	0.1
1	38	25	2	3600	9.3	1	0.375	0.625	20	1	1	0	1
1	34	17.3	2	3150		0.8	0	0
1	31	27.6	1	1838	11.8	0.923077	0.461538	0.307692	66.67	1	0		0
1	37	31.3	2	2963		1	0.631579	0.631579	73.68
1	27	16	2	1800	13	0.8	0.4	0.4		0	0		0
1	23	23.2	2	1350	8.7	0.928571	0.571429	0.142857	100	1	0		0
1	35	20	2	2400	13.1	1	0.4	0.4		1	0		0
1	31	24.4	1	2925		0.894737	0.526316	0.526316	100
1	23	23	1	1000		0.666667	0.190476	0.0952381
1	30	23.4	1	1238		0.96	0.32	0.44	60
1	23	25	1	850		0.189189	0.297297	0.162162	76.92
1	31	26	2	3000	6.6	0.6	0.3	0.3		0	0		0
1	29	27.6	1	1088		0.625	0.375	0.25
1	31	23.1	2	1350	10.2	0.833333	0.666667	0.166667	100	0	0		0
1	26	24.8	1	1013	13.6	0.666667	0.333333	0		1	1	1	0
1	27	19.7	1	1500		0.333333	0.333333	0.333333
1	25	19.3	1	1800	10.4	0.111111	0.222222	0.222222		1	1	0	1
1	30	22	1	2400		0.857143	0.47619	0.380952	88.89
1	24	18.1	2	975		0.583333	0.333333	0.166667
1	35	19.9	1	1375		0.866667	0.8	0.8	85.71
1	38	20.1	2	2700	9.3	1	0.833333	0.666667	75	1	1	0	1
1	39	25	2	1375		0.916667	0.666667	0.583333	100
1	36	21.8	2	2250		1	0.571429	0.357143	80
1	26	19.9	1	3150		1	0.5	0.2	60
1	31	18.5	2	2025		1	0.6	0.6
1	35	24.9	1	2175		1	0.666667	0.333333	100
1	31	20.2	2	1325	11.6	1	0.666667	0.333333	100	1	1	0	1
1	34	30	1	4575		0.8125	0.25	0.1875
1	27	21.8	1	2625		1	1	0.5
1	27	19	2	2025		0.777778	0.111111	0.111111
1	38	21.1	1	2625		0.826087	0.347826	0.347826	66.67
1	28	18.6	2	2025		0.0666667	0.2	0.133333	66.67
1	37	23.7	2	3000		0.9375	0.6875	0.625	84.62
1	29	20.2	2	1050		0.9	0.4	0.3	83.33
1	24	24.8	1	1200		0.5	1	0.5
1	35	24.7	2	2025	11	0.888889	0.666667	0.444444	80	1	1	0	1
1	32	21.1	2	1575	10.9	0.75	0.25	0.125		1	1	0	1
1	33	29.3	1	2700		0.6	0.266667	0.266667
1	35	23.4	1	2250	8.8	1	0.636364	0.636364	75	1	0		0
1	27	33.9	1	3000		0.2	0.05	0	50
1	36	24.3	2	1625	8.5	1	0.25	0.166667	75	1	0		0
1	30	24.3	1	1050		1	0.384615	0.384615	75
1	35	23.1	2	2175	16.2	1	0.363636	0.363636	71.43	0	0		0
1	28	26	2	3150	15.4	1	0.888889	0.222222	85.71	1	1	0	1
1	36	21.2	1	2100		1	0.5	0.5
1	33	21.2	2	1800		0.75	0.25	0.25
1	33	21.1	1	3000		1	0.666667	0.555556	85.71
1	32	22.2	1	1688		0.833333	0.5	0.5
1	30	16.4	2	1188		0.954545	0.545455	0.272727	70
1	26	27.7	1	1913		0.9	0.3	0.2
1	36	21.6	2	1800	13.5	0.833333	0.666667	0.5		1	0		0
1	27	25	2	2338	11.3	1	0.285714	0.285714		1	1	1	0
1	36	20.6	2	2400	9.9	1	0.5	0.5		1	1	0	1
1	31	22	2	3000		0.875	0.25	0.125	66.67
1	30	17.5	1	2250		1	0.727273	0.454545	100
1	28	19.3	1	2250		0.6	0	0
1	31	28.7	1	2700	9.9	0.75	0.5	0.375		1	1	0	1
1	33	20.5	1	2250		1	0.6	0.4
1	25	20.1	2	1350	8.7	1	0.5	0.25		1	1	0	1
1	32	27.9	1	1200	12.3	1	0.307692	0.384615	50	1	1	0	1
1	31	33.7	2	3075	10.9	0.833333	0.666667	0.5		1	1	1	0
1	25	20.8	2	1500	13	0.714286	0.285714	0		0	0		0
1	29	21.4	2	2250	9.2	1	0.571429	0.714286	66.67	0	0		0
1	34	19.5	2	1350		0.909091	0.363636	0.272727	55.56
1	27	25	1	2250	15	0.666667	0.166667	0.166667		1	1	1	0
1	24	25.6	2	2475		0.75	0.416667	0.416667	83.33
1	27	26.6	2	1875		0.933333	0.466667	0.333333	100
1	27	20.8	2	1800		0.888889	0.444444	0.222222	40
1	25	26.2	1	2475		0.909091	0.363636	0.181818	100
1	27	19.7	1	1575	13.4	1	1	0.6		1	1	0	1
1	26	25.3	1	1788		0.809524	0.380952	0.333333	84.62
1	36	25.1	1	3000	10.5	1	0.714286	0.428571	75	1	1	0	1
1	29	23.4	2	1350	10.4	0.833333	0.5	0.333333		0	0		0
1	39	20.3	2	2400		1	0.8	0.6
1	35	19.8	2	1175		1	0.5	0.375	80
1	34	19.9	2	1313		0.888889	0.444444	0.555556	50
1	28	24.7	1	1200	11.6	0.933333	0.533333	0.733333	80	1	1	0	1
1	37	18.9	2	2025	11.2	1	0.5	0.2	80	0	0		0
1	29	28.3	1	2700		1	0.125	0.125
1	31	20.9	1	1650		1	0.714286	0.428571
2	24	27.1	2	4088		0.8	0.4	0.3	87.5
2	35	21.6	2	1575		0.888889	0.444444	0.222222	88.89
2	26	18.4	1	1200	15	0.6	0.5	0.1	100	1	1	0	1
2	33	21.9	1	2625	11.2	0.875	0.5	0.375		0	0		0
2	28	19.5	1	1105		0.952381	0.571429	0.47619	80
2	35	28.1	2	2400		0.5	0.5	0
2	24	19.9	2	1575		1	0.666667	0.5	83.33
2	34	25	2	2100		1	1	0.333333	100
2	27	23.7	2	1150		0.642857	0.428571	0.428571	85.71
2	36	21.6	2	1800	18.2	1	1	0		0	0		0
2	22	23.4	2	1413		0.904762	0.47619	0.47619	76.92
2	27	23.4	1	2400		0.666667	0.444444	0.555556	66.67
2	40	22	1	2550	16.6	0.666667	0.222222	0	0	0	0		0
2	31	22	1	1800	12.3	0.666667	0.25	0.333333	0	0	0		0
2	32	20	1	1800		1	0.5	0.5
2	26	27.1	1	2500		1	0.416667	0.333333
2	32	18.7	2	2025	10.2	0.714286	0.285714	0.285714		0	0		0
2	28	21.5	1	1950	11	0.666667	0.666667	0.333333		1	1	0	1
2	35	19.8	2	1050		0.761905	0.238095	0.142857	40
2	23	27.3	2	2188		0.92	0.32	0.12	46.15
2	28	18	1	1200	8.5	0.933333	0.2	0.0666667	44.44	1	1	1	0
2	27	18.4	2	2100	11	0.866667	0.533333	0.133333	87.5	0	0		0
2	29	22.9	2	1838	13.3	0.789474	0.421053	0.210526	66.67	1	0		0
2	35	18.4	2	1925	15.4	1	0.8	0.6		1	1	0	1
2	28	23.3	2	1000	12.2	1	0.4	0.4		0	0		0
2	28	18.6	1	1050	10.8	1	0.666667	0		0	0		0
2	28	21.6	2	1875	10	0.875	0.5	0.5	50	0	0		0
2	31	21.8	2	3525		0.75	0.25	0.25	0
2	24	20.1	2	2100		1	0.5	0.5	60
2	34	23.8	2	1575		1	0.666667	0.333333
2	33	25.3	2	2025		0.777778	0.333333	0.222222	75
2	32	19	2	975		1	0.347826	0.347826	42.11
2	27	25	2	1338		1	0.461538	0.307692	62.5
2	23	28	1	3750		0.416667	0.291667	0.375	72.73
2	32	24.6	1	1675		0.6	0	0
2	25	17.6	1	1200		0.833333	0.333333	0.333333
2	28	25.7	2	1500	15.5	0.928571	0.5	0.714286	90.91	0	0		0
2	28	19.5	1	1688		0.6	0.32	0.28	88.89
2	36	24.5	1	2025		0.947368	0.315789	0.315789	64.29
2	32	22.3	2	1625		0.882353	0.294118	0.117647	66.67
2	29	24.6	1	1038		0.611111	0.222222	0.333333	50
2	36	22.1	2	2700	13.5	1	0.375	0.375		0	0		0
2	31	21.7	2	1000		0.894737	0.421053	0.368421	61.54
2	31	18.8	1	2250		0.9	0.5	0.3	60
2	40	19.6	2	2325		1	1	1
2	31	19	1	925		0.777778	0.555556	0.666667	100
2	35	22.6	1	2475		0.8	0	0
2	28	23.6	2	1500	7.9	0.923077	0.384615	0.615385	50	0	0		0
2	34	18.8	1	2025	12.3	1	0.615385	0.538462	71.43	0	0		0
2	34	24.6	1	1763	9.8	1	1	0.75		1	1	0	1
2	33	24.8	1	1125	10.7	0.875	0.5	0.5625	85.71	1	0		0
2	24	29.4	2	1000	14.1	0.833333	0.833333	0.666667		0	0		0
2	34	26.2	1	1350		1	0.277778	0.333333	0
2	26	24	2	3375		0.833333	0.2	0.166667	42.86
2	31	22	1	2025		0.294118	0.294118	0.235294	75
2	31	25.9	2	3000		1	0.875	0.625	100
2	28	28.6	1	1525	12.3	1	1	0.25		0	0		0
2	31	16.2	1	1200		0.75	0.25	0.125
2	29	25.1	2	1725	10.4	1	0.4	0		1	1	0	1
2	31	27.3	1	3000		0.7	0	0
2	36	17.3	2	2550		1	0.833333	0.833333	100
2	28	28.7	2	2325		0.8	0.4	0.3	50
2	38	26.7	1	3150	9.4	1	0.538462	0.461538	75	0	0		0
2	28	21.1	1	713		0.324324	0.162162	0.108108	0
2	31	21.6	2	1350	10.9	0.142857	0.142857	0		0	0		0
2	36	20	2	1500	12.1	1	0.6	0.4		1	0		0
2	30	18.4	2	1125	10.9	0.882353	0.294118	0.352941	63.64	1	0		0
2	29	20.7	2	1613	11.9	0.714286	0.285714	0.142857		1	1	0	1
2	37	28	1	1350	9.1	1	0.625	0.5625	77.78	1	0		0
2	31	30	2	1375		0.764706	0.352941	0.352941	88.89
2	31	16.8	2	1150	11.8	0.958333	0.75	0.5	100	0	0		0
2	28	22	2	1350	12.2	0.9375	0.125	0.3125	14.29	0	0		0
2	30	21	1	2400	9	0.8125	0.375	0.375	100	1	1	0	1
2	25	18.4	1	900		0.947368	0.473684	0.421053	69.23
2	31	27.9	2	2025	9.5	0.909091	0.272727	0.454545	16.67	0	0		0
2	31	25.6	2	2700	10	0.777778	0.333333	0.333333	33.33	1	1	1	0
2	27	19.5	2	1800	10.7	0.857143	0.285714	0.357143	60	0	0		0
2	34	20.3	2	1200		1	0.333333	0
2	28	23.5	1	1275		0.866667	0.466667	0.533333	100
2	30	26.7	1	3075		1	0.583333	0.583333	83.33
2	31	22.2	1	2025		1	0.266667	0.0666667	40
2	33	21	2	1725		0.48	0.06	0.06	23.08
3	33	27.6	1	2325		0.821429	0.464286	0.142857	73.33
3	34	22.7	2	2025	10.1	1	0.666667	0.333333		1	1	0	1
3	33	28.7	1	1725	11.2	1	0.555556	0.555556	66.67	1	1	0	1
3	25	22.6	2	2250	9.7	0.928571	0.428571	0.357143	44.44	1	1	0	1
3	39	31.3	2	2100		0.857143	0	0
3	35	25.6	2	2700	18	0.875	0.25	0	66.67	0	0		0
3	31	19.8	2	2025	8.8	1	0.285714	0		0	0		0
3	37	22	2	2250	14.6	0.888889	0.111111	0	25	1	1	0	1
3	35	21.6	2	2250	14.1	1	0.444444	0.555556	50	0	0		0
3	25	25.7	2	2625	8.5	0.941176	0.705882	0.588235	100	1	1	0	1
3	27	17.3	2	2250	8.5	0.666667	0.666667	0.333333		0	0		0
3	37	18.4	2	2400	7.5	1	0.5	0		1	1	0	1
3	28	23.3	2	1000		0.833333	0.333333	0.333333
3	39	22.7	2	1800		1	1	1
3	28	24.8	1	1088	11.2	0.75	0.1875	0.375	16.67	1	1	0	1
3	35	25.1	2	1313	7.3	1	0.727273	0.545455		1	0		0
3	37	22	2	2400		1	1	0.5
3	33	20.2	2	2700	8.8	0.285714	0.285714	0.142857	60	1	1	0	1
3	26	23.2	2	1050		0.904762	0.190476	0.047619	33.33
3	38	29.7	2	3600	12	1	0.8	0.2		0	0		0
3	29	25.7	2	2150		0.961538	0.5	0.519231	66.67
3	37	17.6	2	2000		1	0.666667	0.333333
3	32	19.2	1	2575	17	1	0.8	0.2	66.67	1	0		0
3	26	27	1	1950	8.9	0.555556	0.111111	0.111111		1	1	0	1
3	27	18.2	2	1800		1	0.666667	0.416667	77.78
3	28	28.6	1	2513		1	0	0
3	30	19.7	1	2250	9.5	1	0.666667	0.333333	80	0	0		0
3	33	22.5	2	1600		0.95	0.4	0.15	60
3	37	24	2	2550		0.75	0.25	0
3	39	24.9	2	2550	11.2	1	0.555556	0.666667	50	0	0		0
3	35	19.8	2	3300	7.3	0.666667	0.333333	0.333333		0	0		0
3	27	23.1	1	2150		0.666667	0.388889	0.444444	70
3	40	23.4	2	3600		1	0.25	0.125	40
3	36	26	2	3000		1	0.8	0.4	100
3	37	19.6	2	2550		0.888889	0.333333	0.111111	66.67
3	28	22.8	1	1200		0.681818	0.363636	0.0909091	54.55
3	30	23	2	1800		0.636364	0.181818	0.181818
3	25	20	2	2025	8.1	0.888889	0.333333	0.222222		1	0		0
3	37	21.5	2	2700	14.1	1	0.6	0.1	71.43	1	1	0	1
3	26	17.6	2	1200	8.7	0.285714	0.285714	0.214286	42.86	1	1	0	1
3	24	18.2	2	2025	8.6	0.866667	0.466667	0.2	71.43	0	0		0
3	30	26.5	1	2850		1	0.47619	0.380952	85.71
3	27	22	1	1650	13	0.75	0.5	0.25		0	0		0
3	33	28.9	1	2100		0.833333	0.5	0.5
3	32	23.6	2	1700		0.884615	0.307692	0.115385	57.14
3	29	30.8	2	1850		1	0.642857	0.428571	70
3	33	19.1	1	1800		1	0.444444	0.555556	50
3	26	23.8	1	1225		0.8	0.466667	0.133333	85.71
3	30	18.3	1	1500	13.5	0.75	0.5	0.5		0	0		0
3	30	19.5	1	2925	13.5	0.875	0.25	0.125		0	0		0
3	31	26.7	2	2400	10.5	1	0.8	0.4		0	0		0
3	28	27.8	2	1350	9.3	0.666667	0.333333	0.416667	80	1	0		0
3	26	22	2	3900		0.8	0.266667	0.133333
3	39	22.4	2	1950	11.1	1	0.8	0	75	1	1	0	1
3	31	24.2	2	2700	12.7	0.714286	0.571429	0.142857	100	0	0		0
3	23	24.6	1	888	6.5	0.866667	0.466667	0.133333	71.43	0	0		0
3	33	17.9	1	1500		0.9	0.3	0.3	70
3	31	27.5	2	2775	12.7	0.714286	0.571429	0.428571	100	1	0		0
3	26	29.2	1	3675	12.8	0.9	0.3	0.5	50	0	0		0
3	23	25	2	1425		0.782609	0.173913	0.173913	80
4	27	20.8	2	1075		0.823529	0.529412	0.352941	90.91
4	27	20.8	2	2175		1	0	0
4	32	20.5	2	1500	10.4	0.555556	0.333333	0.111111	50	1	1	1	0
4	28	27	1	2375	11.2	0.75	0.666667	0.5	100	1	1	0	1
4	37	19.3	2	3075	11.5	1	1	0	100	1	0		0
4	34	20.2	2	2100	8	0.823529	0.470588	0.352941	90	1	0		0
4	31	21.3	2	1350	9.3	0.818182	0.545455	0.272727	80	1	1	0	1
4	29	27.3	1	1213		0.921053	0.0526316	0.0263158	13.33
4	28	22.7	1	1750	14.1	0.923077	0.461538	0.461538	100	0	0		0
4	38	24	2	3525		1	0.111111	0.222222	42.86
4	26	18.9	1	1425		1	0.32	0.2	90.91
4	28	17.3	2	2100	9.3	0.8	0.2	0.2		0	0		0
4	28	24.4	1	1663		0.142857	0.571429	0.285714
4	32	22.9	2	1100	9	1	1	0.5		1	1	1	0
4	33	21.7	1	2250		1	0	0
4	30	20.7	2	1575	13.4	0.8	0.6	0		1	0		0
4	36	35.4	2	2700	9.8	0.857143	0.142857	0.142857		1	1	1	0
4	31	28	2	2475	7	0.75	0.5	0.416667		1	1	1	0
4	25	28	2	5700	9.2	1	0.625	0.5	60	1	1	0	1
4	37	21.8	2	1575	13.9	1	0.5	0.3	75	1	1	0	1
4	36	20.7	1	1500		0.263158	0.315789	0.263158	60
4	31	18.63	2	1800	11.3	0.857143	0.571429	0.428571		1	1	1	0
4	30	21.26	2	2475	9.2	0.833333	0.833333	0.5		1	1	1	0
4	33	17.4	2	1950		0.954545	0.181818	0.136364	50
4	31	21.23	1	3600		0.958333	0.333333	0.5	62.5
4	31	19.53	2	1125		0.916667	0.416667	0.458333	90.91
4	28	17.07	2	2500	9.8	1	0.416667	0.333333	100	0	0		0
4	21	20.4	1	1500		0.916667	0.458333	0.583333	76.47
4	37	20.9	2	2150		0.894737	0.473684	0.526316	71.43
4	27	19.98	1	1025		0.736842	0.473684	0.368421	100
4	31	28.1	2	2525		0.777778	0.0555556	0	12.5
4	26	22.66	2	1425	10	0.888889	0.111111	0.111111		1	1	0	1
4	29	23.5	1	1475		0.666667	0.444444	0.444444	80
4	31	19.02	1	2025	9	0.857143	0.285714	0		0	0		0
4	31	16.84	1	1862.5		1	0.666667	0.5
4	27	29.14	1	1425		0.368421	0.210526	0	36.36
4	32	25.64	2	2025	11.2	0.6	0.1	0		0	0		0
4	25	19.47	1	1012.5		0.9	0.4	0.3	78.95
4	30	30.48	2	2250	9.4	0.9375	0.25	0.25		0	0		0
4	25	17.58	1	950		0.955556	0.288889	0.133333	61.54
4	33	24.46	1	1662.5		0.8	0.6	0.2
4	36	26.04	2	2850		0.863636	0.227273	0.363636	42.86
4	30	24.2	2	2250	11.4	0.903226	0.193548	0.322581	50	1	1	0	1
4	36	22.48	1	3300		0.95	0.25	0.1	55.56
4	34	21.21	2	2700	10.2	1	0.3125	0.3125	60	1	1	0	1
4	33	22.22	1	2700	12.3	1	0.5	0.25		1	1	0	1
1	32	22.07	2	1800	9.7	0.857143	0.5	0	77.78	0	0		0
1	29	21.48	2	2250		0.88	0.16	0.08
1	28	24.5	1	3300		0.428571	0	0
1	36	20.31	1	2400		1	0	0
1	26	23.07	1	1200		0.736842	0.421053	0.368421	69.23
1	35	18.03	1	900		0.9375	0.1875	0.125	0
1	26	31.23	1	2000		0.75	0.375	0.25	63.64
1	36	23.03	2	1600		0.941176	0.235294	0.411765	62.5
1	30	21.5	2	2550		0.857143	0.142857	0.285714	30.77
1	29	20.03	2	2250		0.928571	0.357143	0.357143	75
1	27	27.1	1	2725	16.8	0.666667	0.333333	0.222222		1	1	1	0
1	37	27.06	2	3300	15	0.9	0.3	0.45	46.15	1	1	0	1
1	34	23.44	2	2700		0.869565	0.608696	0.478261	84.21
1	28	21.76	2	1350	12	0.846154	0.538462	0.307692	83.33	1	1	0	1
1	26	21.63	1	2700		0.619048	0.190476	0.190476	40
1	34	22.89	2	2400	11.7	0.714286	0.285714	0.285714		0	0		0
1	28	24.97	2	3750	11	0.714286	0.285714	0.285714		1	1	0	1
1	33	22.83	2	2925		0.818182	0.363636	0.363636
1	29	22.03	1	1500	14	0.833333	0.666667	0.833333	100	1	1	0	1
1	40	20.93	2	3000	11.3	0.875	0.5	0.5	66.67	0	0		0
1	25	24.01	2	1500	15.6	0.923077	0.538462	0.538462	100	0	0		0
1	31	28.04	1	1812.5		1	0	0
1	32	22.03	2	3525	7	0.9	0.5	0.1	60	0	0		0
1	36	25.71	2	3000		0.8	0	0
1	33	23.73	2	1287.5		0.769231	0.307692	0.230769	71.43
1	37	24.97	2	2700	9.7	1	0.333333	0.133333	44.44	1	1	0	1
1	27	25.24	1	1537.5		0.5	0.5	0.5
1	30	20.5	2	2925	10.2	0.8	0.4	0		1	0		0
1	37	23.5	2	2700	10.4	0.888889	0.444444	0.222222	50	1	1	0	1
1	24	22.22	1	950		0.944444	0.333333	0.277778	85.71
1	25	26.22	2	2250	12.9	1	0.166667	0.166667	75	0	0		0
1	28	24.97	2	2275	18	1	0.25	0		0	0		0
1	31	21.83	2	1375	8	1	0.75	0.666667	100	1	0		0
1	28	21.16	1	2700	12.2	0.444444	0.111111	0		0	0		0
1	28	26.67	1	2700	10.4	1	0.307692	0.538462	50	1	1	0	1
1	36	24.03	2	4500	11.6	0.833333	0.666667	0.166667	75	0	0		0
1	37	19.56	2	1500	13.4	1	0.1875	0.3125	42.86	1	1	0	1
1	30	22.86	1	950		1	0.235294	0.294118	55.56
1	29	19.38	2	2625		0.884615	0.192308	0.153846	9.09
1	30	32.88	2	1850		0.952381	0.571429	0.52381	93.33
1	25	27.24	1	1125		0.916667	0.333333	0.333333	83.33
1	34	29.02	2	2400	19.8	0.714286	0.571429	0.5	100	1	1	0	1
1	37	30.02	1	1500		0.875	0.25	0.1875
1	32	26.26	1	2512.5		0.916667	0.333333	0.25	71.43
1	29	16.81	1	2250	17.1	0.941176	0.176471	0.176471		0	0		0
1	32	29.03	1	1800		0.5	0	0
1	35	23.88	2	1700	9.7	0.882353	0.470588	0.411765	88.89	1	0		0
1	29	22.6	2	1850	17	0.785714	0.357143	0.214286		1	0		0
1	29	26.63	1	1337.5	12.1	0.823529	0.235294	0.352941	66.67	1	1	0	1
1	32	24.46	2	1575		0.736842	0.526316	0.578947	83.33
1	36	21.33	2	3000		0.9	0.5	0.5	55.56
1	26	25.39	1	1800	9.4	1	0.555556	0.555556		1	0		0
1	29	25.39	1	2025	10.4	0.416667	0.0833333	0.25		0	0		0
1	36	18.67	1	2475		0.818182	0.363636	0.272727	81.82
1	30	21.64	2	1800	15.4	0.833333	0.666667	0.5		0	0		0
1	35	17.94	1	787.5	14.6	0.9	0.5	0.5	66.67	1	1	0	1
1	29	22.96	2	975	16.7	0.727273	0.181818	0		0	0		0
1	37	24.69	2	3600		1	0	0	0
1	27	20.81	1	1100		0.833333	0.333333	0.166667
1	28	24.46	2	2137.5	13.3	0.777778	0.333333	0.333333	50	1	0		0
1	26	22.06	1	1500	11.7	0.727273	0.363636	0.272727		0	0		0
1	24	27.34	2	1375	11.5	0.777778	0.444444	0.111111		1	0		0
1	31	24.86	1	3600	8.8	1	0.818182	0.272727	77.78	0	0		0
1	27	27.06	1	1350	16	1	0.444444	0.555556	50	1	0		0
1	39	25.85	1	3525	13.5	0.777778	0.444444	0.222222		1	0		0
1	32	27.94	2	3450		0.888889	0.222222	0.222222	42.86
1	26	28.32	2	3600		1	0.8	0.6
1	24	22.89	2	1850		1	0	0
1	28	29.05	1	1337.5	14.1	1	0.555556	0.333333	75	1	1	1	0
1	32	17.97	2	2475	7.5	1	0.727273	0.636364	85.71	1	1	0	1
1	35	27.04	2	4650		0.846154	0.461538	0.615385	85.71
1	38	26.5	1	4200	18.1	0.583333	0.166667	0.0833333		0	0		0
1	32	19.71	2	1350		0.8	0.8	0.6
1	33	18.26	2	2400		0.2	0.4	0.2
1	22	19.47	2	1575	15.7	1	0.571429	0.571429	83.33	1	1	0	1
1	26	25.32	1	1200	9	0.923077	0.615385	0.615385	100	1	1	1	0
2	33	26.35	1	1737.5		1	0.166667	0.0833333
2	27	23.73	2	1350		0.916667	0.333333	0.333333
2	33	17.97	2	1800	14.6	1	0.666667	0.666667		1	1	0	1
2	32	19.47	2	2250		1	0.411765	0.352941	66.67
2	31	22.89	2	2475		0.833333	0.666667	0.5
2	30	22.1	2	1500		1	0.777778	0.777778	83.33
2	36	19.22	2	3675	11.7	1	0.5	0.25	80	0	0		0
2	40	23.44	2	2325		0.833333	0	0
2	37	17.09	2	3000	8.1	0.8	0.6	0.2		0	0		0
2	39	21.91	2	3300	8.2	1	0.5	0.166667	50	0	0		0
2	40	24.61	2	3225		0.9	0.1	0.1	50
2	34	20.96	2	2700		1	0.5	0.5
2	27	21.09	1	1725		0.666667	0.333333	0
2	38	27.04	2	3300		1	0.666667	0
2	37	27.47	1	1162.5		0.84	0.48	0.4	100
2	30	18.73	1	2700	12.5	1	0.4	0.4	0	1	1	0	1
2	25	18.36	2	1350		0.928571	0.428571	0.357143	60
2	31	23.62	2	1250		0.944444	0.444444	0.555556	90.91
2	27	23.5	2	1762.5		1	0.666667	0.666667	85.71
2	33	21.08	2	2700	11.5	0.727273	0.272727	0.272727		1	1	0	1
2	31	19.23	1	1050		0.95	0.4	0.25	81.82
2	37	19.43	2	3000	11.7	1	0.666667	0.666667		1	1	0	1
2	26	19.81	2	1100		1	0.434783	0.347826	62.5
2	27	18.31	2	3375		0.963636	0.309091	0.418182	63.64
2	30	24.84	2	3000		0.913043	0.391304	0.478261	80
2	27	23.44	2	2700	10.9	0.857143	0.285714	0		1	1	0	1
2	33	25.56	1	2475		1	0.208333	0.458333	53.33
2	22	22.21	1	1800	9.1	1	0.75	0.25	100	0	0		0
2	29	29.14	2	3975		0.615385	0.230769	0.230769	50
2	31	26.94	1	1725	19.7	0.8	0.2	0		0	0		0
2	27	20.18	1	1500	9	1	0.5	0.5		1	1	0	1
2	28	25.64	1	2175		1	0.416667	0.333333	75
2	27	22.48	2	962.5	7	0.875	0.5	0.5		1	1	1	0
2	35	21.03	2	3450		1	0	0
2	39	22.27	2	2025	13.5	0.857143	0.142857	0		0	0		0
2	33	22.27	1	2025		0.857143	0.571429	0.142857
2	31	27.89	1	2250		1	0.545455	0.272727
2	33	30.26	2	5025		1	1	1
2	28	24.41	1	1350	11.1	1	0.461538	0.461538	66.67	1	1	0	1
2	35	17.63	2	3150		1	0.227273	0.5	38.89
2	27	29.38	1	2400		0.263158	0.421053	0.368421	76.92
2	38	25.91	2	2925		0.909091	0.454545	0.454545	0
2	28	16.23	2	1537.5	11.4	1	0.625	0.5	60	0	0		0
2	31	17.78	2	1650	10.5	1	0.428571	0.428571	75	0	0		0
2	36	22.83	2	3000		0.714286	0.571429	0.285714
2	28	21.77	1	2025		1	0.8	0.2	66.67
2	30	24.68	2	2625		0.142857	0	0
2	30	29.14	1	2700	12.4	0.454545	0.272727	0.272727	0	1	1	0	1
2	26	27.06	1	1350		1	0.133333	0.2	0
2	31	24.14	1	2100	12.4	1	0.454545	0.454545	57.14	1	1	0	1
2	28	24.22	2	2250	10.8	0.933333	0.6	0.2		1	1	0	1
2	27	25.39	1	1350		0.625	0.25	0.25
2	25	19.57	2	1200		0.8	0.5	0.4	83.33
2	36	27.43	2	2100		0.75	0.25	0.25
2	28	22.49	2	875		0.8	0.4	0.3	85.71
2	37	24.4	1	2700	10.9	1	0.333333	0.333333		0	0		0
2	31	20.89	1	1350		1	0	0
2	32	20.93	2	1150		0.8	0.4	0.4
2	27	27.33	2	1687.5	7.6	0.909091	0.545455	0.636364	57.14	1	1	0	1
2	34	22.11	1	1350		1	0.454545	0.545455	75
2	28	23.73	2	3525		0.75	0.25	0.125
3	39	19.2	2	2625	14.3	0.857143	0.428571	0.571429	33.33	1	1	0	1
3	35	22.03	2	2700		1	0.666667	0.666667
3	29	20.2	1	1200	15.3	0.166667	0.666667	0.333333		0	0		0
3	36	17.85	2	2700		0.230769	0.153846	0.384615	0
3	32	25.48	2	2400	7.7	1	0.571429	0.714286	54.55	1	1	0	1
3	37	21.1	1	2100		1	0.4	0.2
3	28	20.81	1	1650	13.8	1	0.4	0.2		1	0		0
3	28	17.22	1	1575	9.1	1	0.666667	0.333333		1	0		0
3	34	18.73	2	3000		1	0.666667	0.666667
3	24	23.01	2	1137.5	9.6	0.55	0.35	0.35	71.43	1	1	1	0
3	33	20.2	1	1287.5		1	0.8	0.65	100
3	32	19.28	2	2100	13.9	1	0.75	0.75		1	1	0	1
3	33	19.88	1	1000	13	1	0.6	0.4	50	0	0		0
3	38	22.03	2	1725		1	0.75	0.5
3	34	22.89	2	3000		1	0.214286	0.214286
3	37	24.46	2	2775		1	1	0.333333
3	31	22.43	2	2475		0.5	0	0
3	31	21.85	2	2400		1	0.625	0	71.43
3	28	21.1	2	2475	9.9	1	0.4	0.4		1	1	0	1
3	29	22.06	1	2250		0.333333	0	0
3	31	20.7	2	1000		1	0.571429	0.619048	61.11
3	34	20.77	2	2700		1	0.666667	0.666667
3	33	21.64	2	1800	10.7	0.909091	0.181818	0.0909091		1	1	0	1
3	24	21.3	1	1750	10.3	1	0.666667	0.333333		1	1	0	1
3	29	23.01	1	1575	12.6	0.875	0.625	0.5		1	1	0	1
3	24	24.89	1	1500		0.833333	0	0
3	38	23.5	1	2025		0.941176	0.235294	0.176471
3	25	25.63	1	4425		0.75	0	0
3	37	28.13	2	2625		0.870968	0.387097	0.16129	59.09
3	36	30.86	2	2400		1	0.1	0.05	0
3	37	20.09	2	3000		0.916667	0.166667	0.666667	22.22
3	30	21.48	2	1950	11.7	1	0.6	0.4		1	1	0	1
3	33	30.46	2	1550		0.857143	0	0.0714286	20
3	32	22.43	2	3450		1	0.25	0
3	28	26.67	2	2025		1	0	0
3	31	20.13	2	1025		1	0.533333	0.466667	90
3	30	19.03	2	2475	17.7	1	0.5	0.25		1	1	1	0
3	37	21.1	1	2700		1	0.666667	0.333333
3	31	26.22	1	1450		0.833333	0.0833333	0.75	10
3	29	28.89	1	1500		0.956522	0.391304	0.304348	52.94
3	34	25	1	2700	9.5	1	0.666667	0.5	50	1	0		0
3	28	19.23	2	1875	12.5	0.666667	0.222222	0.222222		0	0		0
3	33	26.4	1	1650		0.933333	0	0
3	36	28.44	2	3450	10	1	0.5	0.25		1	0		0
3	29	22.89	2	1650		1	0.4	0.3
3	25	17.15	2	2625	11.8	1	0.2	0.2		1	1	0	1
3	36	23.34	2	2550		0.78125	0.21875	0.25	50
3	30	22.06	1	2475		1	0	0	0
3	33	24.65	2	1350	10.7	0.9	0.5	0.6	71.43	1	0		0
3	30	20.2	2	2175	11.2	1	0.6	0.7	57.14	1	1	0	1
3	37	24.65	2	4200		1	0.666667	0.5
3	30	22.67	1	2700		1	0.6	0.2
3	27	17.19	2	2725	15.4	1	0.181818	0		0	0		0
3	27	21.02	1	2250	10.5	0.888889	0.444444	0.111111		0	0		0
3	33	23.33	2	1375		0.75	0.416667	0.333333
3	39	23.03	2	2700	10.6	0.75	0.583333	0.333333	62.5	0	0		0
3	31	31.55	1	1287.5	11.1	0.8	0.4	0.333333	71.43	1	1	0	1
3	31	26.71	2	1800	14.5	1	0.75	0.75		1	1	0	1
3	31	19.81	2	1500		0.9375	0.5	0.625	69.23
3	39	27.35	2	2700	9.8	0.583333	0.333333	0.333333	40	1	1	1	0
3	38	24.61	1	2775		0.833333	0.333333	0	57.14
3	29	16.44	2	1300		1	0.454545	0.272727	50
3	32	24.78	2	2700	7.6	1	0.571429	0.571429	0	1	1	0	1
4	36	24.97	2	4500	11.2	1	0.5	0.5		0	0		0
4	30	21.09	1	1212.5		0.444444	0.0555556	0.0555556	0
4	40	21.23	2	3600		1	0.5	0.5
4	39	21.88	2	3600		0.714286	0.428571	0.285714
4	27	25.04	2	2025	10.2	0.916667	0.416667	0.25	80	1	0		0
4	34	28.58	2	3075	15.4	1	0.777778	0.777778	83.33	1	0		0
4	30	18.42	1	2925		0.863636	0.181818	0.136364
4	37	23.31	2	2700		1	0	0
4	25	19.1	1	1800		0.857143	0.571429	0.428571
4	27	31.25	2	2887.5		1	0.611111	0.555556	91.67
4	31	17.31	2	1182.5		0.869565	0.26087	0.391304	45.45
4	29	21.23	1	1525		0.823529	0.294118	0.411765	55.56
4	30	23.88	1	2400	13.5	1	0.636364	0.636364	70	0	0		0
4	34	19.13	1	1975		1	0.545455	0.363636	66.67
4	36	22.03	2	2775	10.5	0.777778	0.777778	0.111111	100	0	0		0
4	32	20.78	1	1350		1	0.266667	0.333333	62.5
4	30	23.31	2	1800		0.882353	0.470588	0.529412	81.82
4	24	26.35	2	2125	12.3	1	0.555556	0	100	0	0		0
4	29	22.6	2	1100		0.851852	0.333333	0.185185	84.62
4	26	18.43	1	1450		1	0.636364	0.454545	100
4	36	19.23	2	3300	7.3	1	0.333333	0		0	0		0
4	30	21.48	2	1800	10.5	1	0.642857	0.214286	90.91	0	0		0
4	34	19.14	2	2700	8.3	0.857143	0.285714	0.142857		0	0		0
1	24	28.6	2	2700		0.692308	0.307692	0.307692
1	23	23.1	2	2250	10.5	0.777778	0.555556	0.111111	33.3	1	1	0	1
1	34	22.3	2	2475		0.888889	0.666667	0.111111	100
1	27	21.5	1	2700		0.666667	0.666667	0.166667	100
1	35	23.3	2	3525	11.4	0.888889	0.444444	0.444444		1	1	0	1
1	30	19.5	1	2250	10	1	0.285714	0.285714		1	0		0
1	28	24.2	1	3675	10.5	1	0.9	0.3	14.3	1	1	0	1
2	37	20	1	3450	8.4	1	0.4	0.2		0	0		0
2	26	27.9	1	2250		0.913043	0.782609	0.565217	56.3
2	30	26.4	2	2025		1	1	0.5
2	32	21.6	1	2800		0.928571	0.428571	0.357143	25
2	37	24	2	3000	12.4	1	0.7	0.5	60	1	1	0	1
2	27	20.3	1	1125	9.8	0.882353	0.764706	0.588235	72.7	1	1	0	1
2	37	24.8	2	1062.5		0.764706	0.529412	0.235294	55.6
2	39	20.2	2	3675		0.777778	0.777778	0.444444	20
3	30	18.8	1	3150		0.866667	0.733333	0.0666667	33.3
3	33	20.7	2	2700		1	1	0.666667
3	28	19.1	2	2150	9.2	1	0.75	0.375	100	1	1	0	1
3	29	20.8	2	1300		0.833333	0.555556	0.222222	75
4	30	21.2	2	1887.5	10.2	0.75	0.25	0		1	0		0
4	25	24.7	1	1725	11.1	1	0.333333	0.133333		0	0		0
4	31	19.1	1	1350	10.9	0.916667	0.666667	0.416667		0	0		0
4	29	17.6	1	2100		1	0.4	0.2
4	30	20	1	2700	9.8	1	0.8	0.8		1	1	0	1
4	27	18.9	2	3000		1	0.928571	0.5	30.8
4	36	30	1	3300	10.9	1	1	1		1	0		0
4	33	21.5	2	2400		0.666667	0.333333	0	33.3
4	40	22	1	2700	11.1	0.8	0.2	0.1		0	0		0
4	26	23.5	2	2700	13.1	0.933333	0.666667	0.2	33.3	0	0		0
1	28	26.7	1	2025		0.8	0.8	0.6
1	28	23.9	1	1350		0.8	0.7	0.2	0
1	40	21.5	1	3900		0.833333	0.5	0.5
1	32	22.9	1	1500		0	0.5	0
1	29	20.2	2	1350	15.4	0.611111	0.111111	0.0555556		0	0		0
1	33	21	2	2025	12.8	1	0.833333	0.75	62.5	0	0		0
1	25	18.3	2	2250		0.933333	0.333333	0.0666667	33.3
2	32	18	1	4200		0.777778	0.222222	0.222222
2	27	18.3	1	1200		1	0.1	0.1
2	31	17.9	2	1575	12	1	0.714286	0.571429		0	0		0
2	37	23.1	2	2700	18.2	0.75	0.125	0		1	1	1	0
2	28	20.1	2	2025	9.9	1	0.25	0		1	1	0	1
2	26	27.9	2	2400	9	0.777778	0.666667	0.222222	33.3	1	1	0	1
2	37	24.8	2	3600		1	0.5	0.5
2	22	22	1	1175	11.7	1.28571	0.285714	0.285714		1	1	0	1
2	29	20.2	2	1275	8.1	0.45	0.15	0.1		1	1	0	1
2	25	18	1	1200	15.2	0.857143	0.285714	0		0	0		0
2	23	18.2	2	1500	9.3	1	0.5	0.416667		0	0		0
2	33	19.1	1	2025		1	0.285714	0.285714
2	31	17.3	2	1075		0.526316	0.105263	0
2	33	20.2	2	2025		1	0.727273	0.181818	66.7
3	27	18.3	1	1125	10.8	0.9	0.2	0.1		1	1	0	1
3	25	19.1	2	1200	10.3	0.875	0.5	0.25		0	0		0
3	31	20.2	1	2025		0.5625	0.5625	0.4375	85.7
3	33	24.5	2	3000		1	0.466667	0.0666667	60
3	27	20.6	1	1338		1	0.8125	0.5	63.6
3	23	25.8	2	3263	8.9	0.857143	0.571429	0.428571	0	0	0		0
3	29	23.8	1	1550	8.5	0.888889	0.777778	0.444444	100	0	0		0
3	29	20.9	2	1200		0.888889	0.444444	0.333333
3	27	18.1	1	1725		1	0.857143	0.285714	75
3	23	19.2	1	1200	9.8	1	0.25	0.25		1	0		0
3	28	33.1	2	1950		0.833333	0.5	0.166667	75
4	29	24.4	2	1238	13	0.583333	0.0162602	0.00813008		1	1	0	1
4	38	18.7	2	2700	12.2	1	0.25	0.125		0	0		0
4	29	23.31	1	1087.5	13	0.857143	0.785714	0.571429	77.78	1	1	0	1
4	35	22.31	2	2025		0.833333	0.75	0.583333	85.71
4	34	21.88	1	1062.5		0.769231	0.230769	0.230769
4	26	23.73	1	1575		0.941176	0.647059	0.294118	33.33
1	27	24.03	2	2012.5	11.2	1	0.142857	0.142857		1	1	0	1
1	25	28.23	1	2175	14.5	1	0.5	0.375		1	1	0	1
1	30	20.7	1	2475	14.1	0.916667	0.166667	0.0833333		0	0		0
1	34	20.32	2	1175		0.666667	0.25	0.166667	100
1	31	22.48	1	2775		1	0.4	0.4
1	36	25.63	2	2100		0.666667	0.666667	0.333333	100
1	31	18.91	1	1200		0.68	0.56	0.44	100
1	31	20.69	1	1500		0.857143	0.714286	0.571429	100
1	32	21.33	1	2475	8.7	0.866667	0.6	0.466667	87.5	1	0		0
1	37	21.5	2	3000		0.75	0.333333	0.166667	50
1	35	18.83	2	3150		0.846154	0.307692	0.538462	62.5
2	29	20.96	1	1200	12.2	1	0.4	0.2		1	1	0	1
2	31	20.7	1	1800	10.6	0.857143	0.428571	0.142857	75	0	0		0
2	35	23.73	2	2400	17.3	0.888889	0.777778	0.444444	60	1	1	1	0
2	27	21.88	1	1200	14.4	1	0.6	0.3		0	0		0
2	22	22.67	1	1200		0.875	0.625	0.25
2	32	22.48	2	2700		0.571429	0.285714	0.142857
2	33	25.33	1	2250	10.2	0.777778	0.222222	0.222222		0	0		0
3	24	19.31	1	1050	11.1	0.555556	0.222222	0.111111		1	1	1	0
3	38	20.55	2	2700		0.7	0.2	0
3	27	22.64	1	2400	9	0.888889	0.555556	0.222222		0	0		0
3	33	20.94	2	1800		0.727273	0.363636	0.181818
3	30	27.53	1	900	11.8	0.769231	0.384615	0.230769		1	1	1	0
3	29	21.6	1	1875	12.5	0.857143	0.428571	0.142857	100	0	0		0
3	33	22.48	2	2400		1	0.5	0	50
4	39	20.55	2	3000		0.8	0.4	0.2
4	33	20.34	2	1687.5	10.1	1	0.75	0.75		0	0		0
4	31	20.03	1	1800	12.5	0.692308	0.307692	0.153846		1	1	0	1
4	29	20.8	1	2475		1	0.444444	0.333333	60
4	33	25.8	2	2325		0.866667	0.4	0.333333	63.64
4	27	20	2	2175		1	0.5	0.166667
4	36	26.4	2	2175		0.833333	0.166667	0.333333	40
4	38	22.7	2	3000	9.9	0.9	0.6	0.6	66.67	1	1	0	1
4	35	24.7	2	2063	7.4	0.833333	0.5	0.333333	57.14	0	0		0
1	27	22.3	1	1500		0.619048	0.285714	0.285714	57.14
1	29	26	1	3300		0.916667	0.5	0.25	57.14
1	35	20.2	1	2400	10.1	1	0.4	0.2		1	1	0	1
1	26	19.5	1	1625	9.4	0.75	0.625	0.5		1	1	0	1
1	35	22	2	1350	8.2	0.777778	0.666667	0.444444	100	1	0		0
1	30	19.7	1	1725	13.1	1	0.8	0.4	100	1	0		0
1	28	21.9	2	1688		0.958333	0.333333	0.458333	44.44
1	32	21.1	2	1511		1	0.888889	0.555556	100
1	26	22.8	1	750		1	0.3	0.333333	71.43
1	35	20	2	1575		0.684211	0.0526316	0.0526316
1	25	23.2	1	1725	9.7	1	1	1		1	1	0	1
1	32	19.3	2	2700		0.875	0.75	0.875	100
1	31	18.9	2	2250	17.5	1	0.833333	0.666667		0	0		0
1	37	27	1	3600		0.888889	0.666667	0.333333
1	25	31.2	1	1475		0.866667	0.333333	0.333333	83.33
1	37	21.2	2	3825	11.9	0.933333	0.2	0.0666667	25	0	0		0
1	38	26.7	2	2850		0.769231	0.0769231	0.230769	16.67
2	24	24.3	1	1800	12.9	0.8	0.5	0.4	75	0	0		0
2	29	30.2	2	2925		1	0.4	0.4	75
2	31	19.2	1	1575		0.75	0.5	0.375
2	30	18.4	1	1350	14.3	1	0.6	0.6		1	0		0
2	33	26	2	6138		1	0.444444	0.444444	50
2	34	25.3	1	2025	10.9	0.866667	0.4	0.466667	57.14	1	0		0
2	32	27.1	1	1500		1	0.291667	0.25	62.5
2	28	20.4	2	1000	12	1	0.25	0.125		0	0		0
2	31	20.3	1	2250	15.9	0.75	0.25	0.125		1	1	1	0
2	32	18.7	2	2025	14.5	0.857143	0.357143	0.428571	42.86	0	0		0
2	32	19.3	1	1500		0	0	0
2	35	21.6	1	3825		0.888889	0.388889	0.166667	45.45
3	29	25.4	1	5925		1	1	0.5
3	29	18.6	2	1800		0.846154	0.230769	0.384615	42.86
3	32	19.4	1	2850	9.2	0.666667	0.333333	0		0	0		0
3	31	27.3	1	3000	8.9	0.75	0.5	0.25		0	0		0
4	39	31.3	2	2700		1	0.333333	0.333333
4	31	33.8	1	2200		0.9	0.4	0.3	66.67
4	28	18.7	2	1500		0.956522	0.304348	0.347826	64.71
4	26	26.7	2	1350	9.4	0.5	0.166667	0	33.33	0	0		0
4	24	19.3	2	1500	10.8	0.818182	0.454545	0.181818	60	1	1	0	1
4	29	24.9	2	3900		0.875	0.5	0.375
4	33	18.67	2	3000		0.5	0.5	0.25
4	24	19.49	1	3037.5		0.62069	0.206897	0.275862	81.82
4	24	28.89	1	2250	15.6	0.705882	0.176471	0.0588235		1	1	0	1
4	32	22.89	1	2025	11.5	0.736842	0.368421	0.210526	70	1	1	1	0
1	29	20.44	2	1225	14	0.888889	0.555556	0.444444	75	1	1	0	1
1	28	18.73	1	1350	14.5	0.75	0.583333	0.416667	71.43	1	1	0	1
1	31	21.48	1	2700	14.1	0.8	0.133333	0.133333		0	0		0
1	29	19.53	1	2850		0.923077	0.307692	0.153846	50
1	32	24.22	2	2925		0.944444	0.5	0.388889	75
1	27	25.71	1	1150	10	1	0.3	0.4	53.85	1	1	0	1
1	35	21.36	2	2025		0.923077	0.153846	0.153846	28.57
1	32	23.24	1	2175		0.833333	0.5	0.5
1	31	26.04	2	3000		1	0	0
1	25	26.04	1	2475		1	0.545455	0.545455	72.22
1	32	29.03	1	2100		0.636364	0.363636	0.181818	80
2	30	17.9	1	3450	13.3	0.571429	0.142857	0		0	0		0
2	32	29.32	2	3300	12.1	1	0.307692	0.307692		1	1	0	1
2	29	24.06	1	987.5		0.956522	0.26087	0.608696	40
2	36	23.52	2	3375		0.8	0.2	0.0666667	50
2	26	20.7	1	2250		0.666667	0.444444	0.333333
2	34	19.92	2	1950		1	0.375	0.25	75
2	30	21.08	2	1200		1	1	0
2	28	19.43	1	1137.5	9.7	0.4	0.4	0		0	0		0
2	27	21.48	1	1100		0.888889	0.333333	0	0
2	28	23.83	2	1800	9.1	0.857143	0.285714	0		0	0		0
2	38	25.71	2	2700		1	0.375	0.75	57.14
2	32	26.71	1	1125	14	0.909091	0.636364	0.454545	71.43	1	1	1	0
2	32	26.04	1	1950		0.78125	0.09375	0	60
2	36	17.97	1	2100		0.666667	0.5	0.333333
3	31	26.94	1	1875		1	0.294118	0.176471	66.67
3	30	23.63	1	2025	12.7	0.928571	0.285714	0.142857		0	0		0
3	26	22.03	1	1287.5	16.5	1	0.0666667	0		0	0		0
3	30	20.93	1	2700		1	0.222222	0.222222
3	24	21.5	2	2062.5	9.7	1	0.538462	0.153846	62.5	1	0		0
3	28	23.74	2	1300	11.1	0.818182	0.272727	0.0909091	50	0	0		0
4	27	20.81	2	1200		1	0.4	0.4
4	32	18.07	1	1425		0.833333	0.416667	0.416667	75
4	34	30.46	2	1087.5	12.1	0.6	0.6	0.3		0	0		0

## Sheet: Sheet2
年份	春季		夏季		秋季		冬季
	起始日期	平均相对湿度	起始日期	平均相对湿度	起始日期	平均相对湿度	起始日期	平均相对湿度
2019	3月13日-5月24日	0.74	5月25日-9月27日	0.81	9月28日-11月22日	0.69	11月23日-2020年3月12日	0.64
2020	3月13日-5月25日	0.75	5月26日-9月28日	0.8	9月29日-11月22日	0.68	11月23日-2021年3月9日	0.65
2021	3月10日-5月23日	0.73	5月24日-9月30日	0.8	10月1日-11月20日	0.7	11月21日-2022年3月7日	0.66
2022	3月8日-5月26日	0.76	5月27日-10月2日	0.82	10月3日-11月25日	0.68	11月26日-2023年3月7日	0.65
2023	3月8日-5月24日	0.74	5月25日-9月29日	0.79	9月30日-11月23日	0.67	11月24日-2024年3月10日	0.64
